# Supplementary material for: The WDR11 complex facilitates the tethering of AP-1-derived vesicles
Source: Nat Commun. 2018 Feb 9;9:596. doi: 10.1038/s41467-018-02919-4 (PMC5807400; doi:10.1038/s41467-018-02919-4)
Supplement: Supplementary file 4 — Supplementary Data 1 [file 41467_2018_2919_MOESM4_ESM.xlsx]

## Sheet: WDR11 BioID
Supplementary Data 1. Proteins enriched in the WDR11, FAM91A1 and C17orf75 BioID datasets.
Protein names	Gene names	Log 2 (fold change)
WD repeat-containing protein 11	WDR11	14.615
Protein FAM91A1	FAM91A1	9.66257
Poly [ADP-ribose] polymerase 4	PARP4	8.70449
Cation-independent mannose-6-phosphate receptor	IGF2R	7.54371
Protein Njmu-R1	C17orf75	6.0918
Ras-related protein Rab-6A	RAB6A	5.52916
Major vault protein	MVP	4.75031
Protein SGT1	HSGT1	3.57999
Acetyl-CoA carboxylase 1;Biotin carboxylase	ACACA	3.5671
Ras-related protein Rab-1A	RAB1A	3.2717
Prelamin-A/C;Lamin-A/C	LMNA	3.21078
GTP-binding protein SAR1a	SARA1	3.05773
Heat shock 70 kDa protein 6;Putative heat shock 70 kDa protein 7	HSPA6	3.02939
60S ribosomal protein L27a	RPL27A	2.94253
Nuclear migration protein nudC	NUDC	2.92643
60S ribosomal protein L37a	RPL37A	2.90397
Fibronectin;Anastellin;Ugl-Y1;Ugl-Y2;Ugl-Y3	FN1	2.88778
60S ribosomal protein L34	RPL34	2.86945
Ubiquitin-40S ribosomal protein S27a;Ubiquitin;40S ribosomal protein S27a;Ubiquitin-60S ribosomal protein L40;Ubiquitin;60S ribosomal protein L40;Polyubiquitin-B;Ubiquitin;Polyubiquitin-C;Ubiquitin	RPS27A	2.80382
60S ribosomal protein L32	RPL32	2.70162
40S ribosomal protein S15a	RPS15A	2.66621
Leucine-rich PPR motif-containing protein, mitochondrial	LRPPRC	2.6238
HIG1 domain family member 1A, mitochondrial	HIGD1A	2.61079
C-1-tetrahydrofolate synthase, cytoplasmic;Methylenetetrahydrofolate dehydrogenase;Methenyltetrahydrofolate cyclohydrolase;Formyltetrahydrofolate synthetase;C-1-tetrahydrofolate synthase, cytoplasmic, N-terminally processed	MTHFD1	2.60485
Dynein light chain Tctex-type 1	DYNLT1	2.56819
Actin, cytoplasmic 1;Actin, cytoplasmic 1, N-terminally processed	ACTB	2.553
UPF0705 protein C11orf49	C11orf49	2.54348
Transmembrane protein 263	TMEM263	2.54288
Tubulin beta-8 chain	TUBB8	2.52153
Myosin-14	MYH14	2.5046
40S ribosomal protein S9	RPS9	2.46184
Ras-related protein Rab-14	RAB14	2.44495
Aldehyde dehydrogenase family 1 member A3	ALDH1A3	2.44391
ATP synthase subunit gamma;ATP synthase subunit gamma, mitochondrial	ATP5C1	2.44265
Four and a half LIM domains protein 3	FHL3	2.43844
Translocon-associated protein subunit gamma	SSR3	2.41486
BAG family molecular chaperone regulator 2	BAG2	2.38825
Cofilin-1	CFL1	2.38673
Tubulin beta-3 chain	TUBB3	2.38553
Heterogeneous nuclear ribonucleoprotein A0	HNRNPA0	2.37709
40S ribosomal protein S3a	RPS3A	2.36208
60S ribosomal protein L23	RPL23	2.29797
PDZ and LIM domain protein 7	PDLIM7	2.27429
Tubulin beta-2B chain;Tubulin beta-2A chain	TUBB2B	2.25838
60S ribosomal protein L17	RPL17	2.25009
Peroxiredoxin-6	PRDX6	2.23258
ADP-ribosylation factor 4	ARF4	2.20942
Trifunctional purine biosynthetic protein adenosine-3;Phosphoribosylamine--glycine ligase;Phosphoribosylformylglycinamidine cyclo-ligase;Phosphoribosylglycinamide formyltransferase	GART	2.17144
ADP-ribosylation factor 6	ARF6	2.13863
Dolichyl-diphosphooligosaccharide--protein glycosyltransferase subunit STT3A	STT3A	2.12578
Microsomal glutathione S-transferase 1	MGST1	2.09979
Ras-related protein Rab-18	RAB18	2.09933
Sideroflexin-1	SFXN1	2.09856
ADP/ATP translocase 2;ADP/ATP translocase 2, N-terminally processed	SLC25A5	2.07039
60S ribosomal protein L4	RPL4	2.0471
OCIA domain-containing protein 1	OCIAD1	2.03453
Arginine and glutamate-rich protein 1	FLJ10154	2.02651
60S ribosomal protein L36	RPL36	1.99423
Centrosomal protein of 192 kDa	CEP192	1.9919
RNA-binding protein 14	RBM14	1.97995
Histone H1.5	HIST1H1B	1.95471
ATP-binding cassette sub-family E member 1	ABCE1	1.9525
Eukaryotic translation initiation factor 2 subunit 2	EIF2S2	1.92763
Heat shock protein 75 kDa, mitochondrial	TRAP1	1.92029
Sulfide:quinone oxidoreductase, mitochondrial	SQRDL	1.9196
Signal peptidase complex catalytic subunit SEC11A	SEC11A	1.91654
Inorganic pyrophosphatase	HEL-S-66p	1.90839
E3 ubiquitin-protein ligase TRIM23	TRIM23	1.90835
Dihydrofolate reductase, mitochondrial;Dihydrofolate reductase	DHFRL1	1.90451
Methylcrotonoyl-CoA carboxylase beta chain, mitochondrial	MCCC2	1.88858
Dolichyl-diphosphooligosaccharide--protein glycosyltransferase 48 kDa subunit	DDOST	1.85921
DnaJ homolog subfamily A member 2	DNAJA2	1.84142
Stathmin;Stathmin-2	STMN2	1.83887
Ubiquitin carboxyl-terminal hydrolase;Probable ubiquitin carboxyl-terminal hydrolase FAF-X	USP9X	1.83882
Sideroflexin-3	SFXN3	1.8332
Bifunctional 3-phosphoadenosine 5-phosphosulfate synthase 2;Sulfate adenylyltransferase;Adenylyl-sulfate kinase	PAPSS2	1.81725
Translocator protein	TSPO	1.81533
Very-long-chain enoyl-CoA reductase	TECR	1.81323
Brefeldin A-inhibited guanine nucleotide-exchange protein 3	KIAA1244	1.81311
WD repeat domain phosphoinositide-interacting protein 1	WIPI1	1.80618
Ras-related protein Rab-3B	RAB3B	1.79857
Tubulin alpha-4A chain	TUBA4A	1.79481
Erlin-1	SPFH1	1.78804
Protein numb homolog	NUMB	1.78685
Calnexin	CANX	1.77564
Mediator of RNA polymerase II transcription subunit 1	MED1	1.76848
Procollagen-lysine,2-oxoglutarate 5-dioxygenase 3	PLOD3	1.76839
40S ribosomal protein S23	RPS23	1.76351
AP-3 complex subunit beta-1	AP3B1	1.74836
60S ribosomal protein L8	RPL8	1.74774
60S ribosomal protein L27	RPL27	1.74547
RanBP2-like and GRIP domain-containing protein 3;RanBP2-like and GRIP domain-containing protein 4	RGPD3	1.74506
Serine/threonine-protein phosphatase 1 regulatory subunit 10	PPP1R10	1.74159
Glutaminase kidney isoform, mitochondrial	GLS	1.73698
Unconventional myosin-Ic	MYO1C	1.73315
Leucine--tRNA ligase, cytoplasmic	LARS	1.73035
ATP synthase subunit g, mitochondrial	ATP5L	1.7261
Cell division control protein 42 homolog	CDC42	1.72428
Disks large homolog 5	DLG5	1.72118
26S protease regulatory subunit 10B	PSMC6	1.71537
Hexokinase-1	HK1	1.71507
60S ribosomal protein L10	RPL10	1.7068
UBX domain-containing protein 4	UBXN4	1.70478
Splicing factor 3A subunit 2	SF3A2	1.70308
Polypyrimidine tract-binding protein 1	PTBP1	1.69904
N-alpha-acetyltransferase 10;N-alpha-acetyltransferase 11	NAA10	1.69471
GTP-binding nuclear protein Ran	RAN	1.68862
Mitochondrial import receptor subunit TOM22 homolog	TOMM22	1.68701
Ras-related protein Rab-2A	RAB2A	1.67597
Nascent polypeptide-associated complex subunit alpha;Nascent polypeptide-associated complex subunit alpha, muscle-specific form	NACA	1.67095
Golgi-specific brefeldin A-resistance guanine nucleotide exchange factor 1	GBF1	1.66952
UPF0428 protein CXorf56	hCG_1640171	1.66322
Glycogen phosphorylase, brain form;Phosphorylase	PYGB	1.66155
Transforming protein RhoA	RHOA	1.65922
MAP7 domain-containing protein 3	MAP7D3	1.6507
Tyrosine-protein phosphatase non-receptor type 23	PTPN23	1.64151
40S ribosomal protein S7	RPS7	1.64009
40S ribosomal protein S26;Putative 40S ribosomal protein S26-like 1	RPS26	1.63242
Guanine nucleotide-binding protein G(i) subunit alpha-2	GNAI2	1.63236
Splicing factor 3A subunit 1	SF3A1	1.62647
Methylcrotonoyl-CoA carboxylase subunit alpha, mitochondrial	MCCC1	1.62141
TRIO and F-actin-binding protein	TRIOBP	1.61575
Ras-related protein Rab-21	RAB21	1.60413
60S ribosomal protein L29	RPL29	1.59572
Constitutive coactivator of PPAR-gamma-like protein 1	FAM120A	1.59414
Ras-related protein Rab-13	RAB13	1.58429
Protein transport protein Sec61 subunit alpha isoform 1;Protein transport protein Sec61 subunit alpha isoform 2	SEC61A1	1.5833
Probable ATP-dependent RNA helicase DDX17	DDX17	1.5799
Mesoderm-specific transcript homolog protein	MEST	1.57863
Ras-related protein Rab-32	RAB32	1.56828
Heterogeneous nuclear ribonucleoprotein H;Heterogeneous nuclear ribonucleoprotein H, N-terminally processed	HNRNPH1	1.56643
Propionyl-CoA carboxylase beta chain, mitochondrial	PCCB	1.56509
Propionyl-CoA carboxylase alpha chain, mitochondrial	PCCA	1.55453
UDP-glucose 6-dehydrogenase	UGDH	1.55242
60S ribosomal protein L10a;Ribosomal protein	RPL10A	1.54966
ADP-ribosylation factor 1;ADP-ribosylation factor 3	ARF1	1.54759
60S acidic ribosomal protein P1	RPLP1	1.5452
Stathmin	STMN1	1.53054
Stromal membrane-associated protein 1	SMAP1	1.52781
Interferon-induced, double-stranded RNA-activated protein kinase	EIF2AK2	1.52231
Rab3 GTPase-activating protein catalytic subunit	RAB3GAP1	1.52137
Cytoskeleton-associated protein 4	CKAP4	1.51817
LIM domain-containing protein 1	LIMD1	1.51816
RelA-associated inhibitor	PPP1R13L	1.50632
Structural maintenance of chromosomes protein;Structural maintenance of chromosomes protein 4	SMC4	1.50028
Destrin	DSTN	1.49416
60S ribosomal protein L36a;60S ribosomal protein L36a-like	RPL36A	1.49327
Ras-related protein Rab-27B	RAB27B	1.49257
Pyruvate carboxylase;Pyruvate carboxylase, mitochondrial	PC	1.49105
40S ribosomal protein S10	RPS10	1.48989
Protein transport protein Sec23A;Protein transport protein Sec23B	SEC23A	1.47768
Myb/SANT-like DNA-binding domain-containing protein 2	MSANTD2	1.4757
E3 UFM1-protein ligase 1	UFL1	1.47329
26S proteasome non-ATPase regulatory subunit 1	PSMD1	1.46547
14-3-3 protein theta	YWHAQ	1.4625
GA-binding protein alpha chain	GABPA	1.45944
Ubiquitin-conjugating enzyme E2 N;Putative ubiquitin-conjugating enzyme E2 N-like	UBE2N	1.44474
ATP synthase subunit a	ATP6	1.44392
Sequestosome-1	SQSTM1	1.4343
60S ribosomal protein L37	RPL37	1.43396
Annexin;Annexin A5	ANXA5	1.43208
Secretory carrier-associated membrane protein 3	SCAMP3	1.42126
Transmembrane protein 87A	TMEM87A	1.4185
Triple functional domain protein	TRIO	1.41795
Zinc finger CCCH domain-containing protein 14	ZC3H14	1.41765
Pleckstrin homology domain-containing family A member 5	PLEKHA5	1.4162
Golgin subfamily A member 4	GOLGA4	1.41498
Calponin-3	CNN3	1.41278
Dynactin subunit 1	DCTN1	1.40487
60S ribosomal protein L30	RPL30	1.40351
Translocon-associated protein subunit delta	SSR4	1.39785
Palladin	PALLD	1.39308
60S ribosomal protein L7	RPL7	1.39204
NEDD8-conjugating enzyme Ubc12	UBE2M	1.39044
High mobility group protein HMG-I/HMG-Y	HMGA1	1.38831
Neuron navigator 1	NAV1	1.38636
Zinc finger CCCH domain-containing protein 11A	ZC3H11A	1.38428
Serine/arginine repetitive matrix protein 1	SRRM1	1.38198
Segment polarity protein dishevelled homolog DVL-3	DVL3	1.38084
Small nuclear ribonucleoprotein F	SNRPF	1.37484
Cytochrome b-c1 complex subunit 1, mitochondrial	UQCRC1	1.37436
Segment polarity protein dishevelled homolog DVL-2	DVL2	1.37387
Fibronectin type III domain-containing protein 3B	FNDC3B	1.36804
Leupaxin	LPXN	1.36751
Rab3 GTPase-activating protein non-catalytic subunit	RAB3GAP2	1.36663
Sec1 family domain-containing protein 1	SCFD1	1.36451
Golgi resident protein GCP60	ACBD3	1.3626
Eukaryotic translation initiation factor 4E type 2	EIF4E2	1.36079
Isocitrate dehydrogenase [NADP];Isocitrate dehydrogenase [NADP], mitochondrial	IDH2	1.34994
F-actin-capping protein subunit alpha-2	CAPZA2	1.34604
Valine--tRNA ligase	VARS	1.34548
Melanoma-associated antigen D1;Melanoma-associated antigen D2	MAGED1	1.34493
Ethanolaminephosphotransferase 1	EPT1	1.34105
TATA element modulatory factor	TMF1	1.33582
Procollagen galactosyltransferase 1	COLGALT1	1.33358
Protein TANC1	TANC1	1.32783
60S ribosomal protein L26;60S ribosomal protein L26-like 1	RPL26	1.32767
Anaphase-promoting complex subunit 1	ANAPC1	1.32455
DENN domain-containing protein 4C	DENND4C	1.32357
Sodium/potassium-transporting ATPase subunit alpha-1	ATP1A1	1.32183
Large neutral amino acids transporter small subunit 1	lat1	1.3145
Dolichyl-diphosphooligosaccharide--protein glycosyltransferase subunit 1	RPN1	1.31293
Fermitin family homolog 2	FERMT2	1.30398
Histone H1.2;Histone H1.3	HIST1H1C	1.29993
AP-3 complex subunit sigma-1	AP3S1	1.29841
U5 small nuclear ribonucleoprotein 200 kDa helicase	SNRNP200	1.29815
Ras-related protein Rab-34	RAB34	1.29141
DnaJ homolog subfamily C member 8	DNAJC8	1.28217
RNA-binding protein 27	POU4F3	1.27776
Heat shock protein HSP 90-alpha	EL52	1.27216
Polymerase I and transcript release factor	PTRF	1.26916
RNA-binding protein 39	RBM39	1.25582
Aminoacyl tRNA synthase complex-interacting multifunctional protein 2	JTV1	1.25355
Lysophosphatidylcholine acyltransferase 2	LPCAT2	1.25176
40S ribosomal protein S13	RPS13	1.23098
Importin subunit beta-1	KPNB1	1.22974
Tyrosine-protein phosphatase non-receptor type;Tyrosine-protein phosphatase non-receptor type 1	PTPN1	1.22946
Protein ELYS	AHCTF1	1.22917
Ras-related protein R-Ras2;Ras-related protein R-Ras	RRAS2	1.22866
Rab GTPase-activating protein 1	RABGAP1	1.2286
Isoleucine--tRNA ligase, cytoplasmic	IARS	1.22548
Serine/arginine-rich splicing factor 2;Serine/arginine-rich splicing factor 8	SRSF2	1.22077
Voltage-dependent anion-selective channel protein 1	VDAC1	1.22042
SEC23-interacting protein	SEC23IP	1.21803
Activating signal cointegrator 1 complex subunit 3	ASCC3	1.21769
Far upstream element-binding protein 2	KHSRP	1.21741
60S ribosomal protein L23a	RPL23A	1.21595
Heterogeneous nuclear ribonucleoprotein U-like protein 2	HNRNPUL2	1.21385
Ankyrin repeat and sterile alpha motif domain-containing protein 1B;Ankyrin repeat and SAM domain-containing protein 1A	ANKS1B	1.20831
Ras-related protein Rab-8A;Ras-related protein Rab-8B;Ras-related protein Rab-3A;Ras-related protein Rab-3C	RAB8A	1.20134
40S ribosomal protein S12	RPS12	1.19972
Vitamin K epoxide reductase complex subunit 1	VKORC1	1.199
CDKN2A-interacting protein	CDKN2AIP	1.19669
Protein FAM98A	FAM98A	1.19022
Microtubule-actin cross-linking factor 1, isoforms 1/2/3/5	MACF1	1.1888
Protein SEC13 homolog	SEC13	1.18352
T-complex protein 1 subunit delta	CCT4	1.17882
Ras-related protein Rab-35	RAB35	1.17534
Retinoblastoma-associated protein	RB1	1.16702
E3 ubiquitin/ISG15 ligase TRIM25	TRIM25	1.16296
Eukaryotic translation initiation factor 4E	EIF4E	1.16264
Acyl-coenzyme A thioesterase 9, mitochondrial	ACOT9	1.16054
Calcium-transporting ATPase;Plasma membrane calcium-transporting ATPase 3;Plasma membrane calcium-transporting ATPase 4;Plasma membrane calcium-transporting ATPase 1	ATP2B3	1.1601
Putative oxidoreductase GLYR1	GLYR1	1.1552
Radixin	RDX	1.15248
Heterogeneous nuclear ribonucleoprotein H3	HNRPH3	1.14988
GTP-binding protein Rheb	RHEB	1.14665
40S ribosomal protein S24	RPS24	1.14586
Histone-binding protein RBBP4	RBBP4	1.14131
NAD(P) transhydrogenase, mitochondrial	NNT	1.14103
HBS1-like protein	HBS1L	1.13789
Heterogeneous nuclear ribonucleoprotein A3	HNRNPA3	1.13532
40S ribosomal protein S4;40S ribosomal protein S4, X isoform;40S ribosomal protein S4, Y isoform 2	RPS4X	1.12918
60S ribosomal protein L28	RPL28	1.12465
26S proteasome non-ATPase regulatory subunit 14	PSMD14	1.12358
Plastin-3;Plastin-2	PLS3	1.12071
Tyrosine-protein phosphatase non-receptor type 11	PTPN11	1.11897
DnaJ homolog subfamily C member 13	DNAJC13	1.11872
Extended synaptotagmin-2	ESYT2	1.11833
ATP-dependent 6-phosphofructokinase, liver type	PFKL	1.11779
V-type proton ATPase catalytic subunit A	ATP6V1A	1.11522
60S ribosomal protein L35a	RPL35A	1.10634
Prohibitin-2	PHB2	1.10443
Calreticulin	CALR	1.1013
Importin subunit alpha-3;Importin subunit alpha;Importin subunit alpha-4	KPNA4	1.10126
MOB-like protein phocein	PREI3	1.10055
ATPase family AAA domain-containing protein 3A	ATAD3A	1.09871
Lupus La protein	SSB	1.09677
Ras GTPase-activating protein-binding protein 2	G3BP2	1.09615
Heterogeneous nuclear ribonucleoprotein A1;Heterogeneous nuclear ribonucleoprotein A1, N-terminally processed;Heterogeneous nuclear ribonucleoprotein A1-like 2	HNRNPA1	1.09296
E2/E3 hybrid ubiquitin-protein ligase UBE2O	UBE2O	1.09268
Coordinator of PRMT5 and differentiation stimulator	COPRS	1.0872
YTH domain-containing family protein 3;YTH domain-containing family protein 1	YTHDF3	1.08657
60S ribosomal protein L35	RPL35	1.08366
Anamorsin	CIAPIN1	1.0823
Ras-related C3 botulinum toxin substrate 1;Ras-related C3 botulinum toxin substrate 3;Ras-related C3 botulinum toxin substrate 2;Rho-related GTP-binding protein RhoQ;Rho-related GTP-binding protein RhoJ	RAC2	1.08067
Cyclin-T1	CCNT1	1.07874
Talin-2	TLN2	1.0762
Integrin-linked protein kinase	HEL-S-28	1.07392
60S ribosomal protein L18	RPL18	1.07361
Carnitine O-palmitoyltransferase 1, liver isoform	CPT1A	1.07324
Glyceraldehyde-3-phosphate dehydrogenase	GAPDH	1.07149
Calcium/calmodulin-dependent protein kinase type II subunit gamma;Calcium/calmodulin-dependent protein kinase type II subunit alpha;Calcium/calmodulin-dependent protein kinase type II subunit beta	CAMK2G	1.07085
Bifunctional protein NCOAT;Protein O-GlcNAcase;Histone acetyltransferase	MGEA5	1.06901
Protein bicaudal D homolog 2	BICD2	1.0682
Endoplasmic reticulum-Golgi intermediate compartment protein 2	RLN3	1.06774
FYVE, RhoGEF and PH domain-containing protein 4	FGD4	1.06768
Eukaryotic translation initiation factor 3 subunit L	EIF3L	1.06479
Double-stranded RNA-specific adenosine deaminase	ADAR	1.06248
Putative pre-mRNA-splicing factor ATP-dependent RNA helicase DHX15	DHX15	1.06233
ATP-binding cassette sub-family F member 1	ABCF1	1.06011
Ras GTPase-activating-like protein IQGAP1	IQGAP1	1.05829
Peroxiredoxin-1	PRDX1	1.05578
La-related protein 1B	LARP1B	1.05432
Eukaryotic translation initiation factor 3 subunit C;Eukaryotic translation initiation factor 3 subunit C-like protein	EIF3C	1.05367
Switch-associated protein 70	SWAP70	1.05233
Eukaryotic peptide chain release factor subunit 1	ETF1	1.05107
BRCA1-associated protein	BRAP	1.04811
Hepatoma-derived growth factor-related protein 2	HDGFRP2	1.04507
Lysophospholipid acyltransferase 7	MBOAT7	1.04478
Coatomer subunit epsilon	COPE	1.03157
Heat shock protein beta-1	HSPB1	1.02905
Flotillin-1	FLOT1	1.01866
Elongation of very long chain fatty acids protein;Elongation of very long chain fatty acids protein 5	ELOVL5	1.01771
Ras-related protein Rab-10	RAB10	1.0145
Probable ATP-dependent RNA helicase DDX6	DDX6	1.01132
CDK5 and ABL1 enzyme substrate 1	CABLES1	1.01057
AP-2 complex subunit sigma	AP2S1	1.00633
Phenylalanine--tRNA ligase alpha subunit	FARSA	1.00597
26S proteasome non-ATPase regulatory subunit 3	PSMD3	1.00558
Kinesin-like protein KIF13B	KIF13B	1.00221
Mitochondrial dicarboxylate carrier	MRPL12	1.00002
Pre-mRNA-processing-splicing factor 8	PRPF8	1.00001
Very-long-chain (3R)-3-hydroxyacyl-CoA dehydratase 3	PTPLAD1	0.999588
Vesicle-trafficking protein SEC22b	SEC22B	0.998487
Alpha-actinin-1	ACTN1	0.995334
Cyclic AMP-dependent transcription factor ATF-6 beta;Processed cyclic AMP-dependent transcription factor ATF-6 beta	ATF6B	0.99391
Ribonucleoside-diphosphate reductase subunit M2	RRM2	0.993659
Succinyl-CoA ligase [ADP/GDP-forming] subunit alpha, mitochondrial	SUCLG1	0.992468
Serine/threonine-protein kinase PAK 2;PAK-2p27;PAK-2p34	PAK2	0.989738
PMS1 protein homolog 1	PMS1	0.989317
Four and a half LIM domains protein 2	FHL2	0.987711
Heterogeneous nuclear ribonucleoprotein M	HNRNPM	0.985627
60S ribosomal protein L9	RPL9	0.985014
Cytoplasmic dynein 1 light intermediate chain 2	DYNC1LI2	0.969004
FH1/FH2 domain-containing protein 1	FHOD1	0.968732
Lipoamide acyltransferase component of branched-chain alpha-keto acid dehydrogenase complex, mitochondrial	DBT	0.968388
Ecotropic viral integration site 5 protein homolog	EVI5	0.967517
MKL/myocardin-like protein 2	MKL2	0.963124
AP-3 complex subunit delta-1	AP3D1	0.962526
40S ribosomal protein S8	RPS8	0.960111
Small acidic protein	C11orf58	0.947725
Sodium bicarbonate cotransporter 3	SLC4A7	0.944376
116 kDa U5 small nuclear ribonucleoprotein component	SNRP116	0.944141
Small ubiquitin-related modifier 4;Small ubiquitin-related modifier 2;Small ubiquitin-related modifier 3	SUMO2	0.941982
ATP synthase subunit alpha;ATP synthase subunit alpha, mitochondrial	ATP5A1	0.936579
Urotensin-2	UTS2	0.93389
Protein CIP2A	KIAA1524	0.933607
60S ribosomal protein L18a	RPL18A	0.933078
Staphylococcal nuclease domain-containing protein 1	SND1	0.932315
Cytoplasmic dynein 1 heavy chain 1	DYNC1H1	0.929675
EH domain-binding protein 1-like protein 1	EHBP1L1	0.928602
Atlastin-3	ATL3	0.927209
60S ribosomal protein L12	RPL12	0.925189
Activator of 90 kDa heat shock protein ATPase homolog 1	AHSA1	0.923955
Protein SET;Protein SETSIP	SET	0.92352
Spliceosome RNA helicase DDX39B;ATP-dependent RNA helicase DDX39A	DDX39B	0.922729
U4/U6.U5 tri-snRNP-associated protein 1	SART1	0.916359
Derlin-1	DERL1	0.916171
Non-syndromic hearing impairment protein 5	DFNA5	0.91531
Protein transport protein Sec24B	SEC24B	0.913374
Sickle tail protein homolog	KIAA1217	0.913106
Elongation of very long chain fatty acids protein;Elongation of very long chain fatty acids protein 1	ELOVL1	0.912388
Elongator complex protein 6	ELP6	0.906624
60S ribosomal protein L7a	RPL7A	0.905148
Structural maintenance of chromosomes protein;Structural maintenance of chromosomes protein 2	SMC2	0.901571
Transcriptional regulator Kaiso	ZBTB33	0.901277
Cytoplasmic dynein 1 intermediate chain 2	DYNC1I2	0.901211
Serine/threonine-protein kinase 38	STK38	0.90084
Heterogeneous nuclear ribonucleoproteins A2/B1	HNRPA2B1	0.896175
Calcium homeostasis endoplasmic reticulum protein	CHERP	0.895226
TATA box-binding protein-like protein 1	TBPL1	0.894701
Neutral amino acid transporter B(0)	SLC1A5	0.892879
Ataxin-2	ATXN2	0.889728
Importin-7	IPO7	0.889634
Eukaryotic translation initiation factor 5A-1	EIF5A	0.884597
UPF0568 protein C14orf166	C14orf166	0.883735
Eukaryotic translation initiation factor 3 subunit D	EIF3D	0.881371
U2 small nuclear ribonucleoprotein B	SNRPB2	0.879463
Splicing factor 3B subunit 6	SF3B6	0.875326
Redox-regulatory protein FAM213A	FAM213A	0.872846
Splicing factor 1	SF1	0.871928
Zinc finger protein 148	ZNF148	0.871497
Peroxisomal targeting signal 1 receptor	PEX5	0.871347
PRA1 family protein 3	ARL6IP5	0.870072
Partner of Y14 and mago	WIBG	0.865512
Rho-related GTP-binding protein RhoC	RHOC	0.865048
Transforming acidic coiled-coil-containing protein 1	TACC1	0.864284
TBC1 domain family member 5	TBC1D5	0.863785
ADP-ribosylation factor-like protein 6-interacting protein 4	ARL6IP4	0.859112
60S ribosomal protein L5	RPL5	0.859097
Protein phosphatase 1 regulatory subunit 37	PPP1R37	0.856234
DNA excision repair protein ERCC-6-like	ERCC6L	0.85282
RNA-binding protein with serine-rich domain 1	RNPS1	0.852318
Tubulin beta-4A chain	TUBB4A	0.851915
40S ribosomal protein S6	RPS6	0.850393
Trifunctional enzyme subunit beta, mitochondrial;3-ketoacyl-CoA thiolase	HADHB	0.847634
Leptin receptor gene-related protein	LEPROT	0.847486
Single-stranded DNA-binding protein;Single-stranded DNA-binding protein, mitochondrial	SSBP1	0.847287
40S ribosomal protein S11	RPS11	0.84529
SURP and G-patch domain-containing protein 2	SUGP2	0.844004
Methionine--tRNA ligase, cytoplasmic	MARS	0.842085
Tryptophan--tRNA ligase, cytoplasmic;T1-TrpRS;T2-TrpRS	WARS	0.841604
Dedicator of cytokinesis protein 7	DOCK7	0.838149
Eukaryotic translation initiation factor 3 subunit M	EIF3M	0.83787
Pyruvate kinase;Pyruvate kinase PKM	PKM	0.831602
Signal transducer and activator of transcription;Signal transducer and activator of transcription 2	STAT2	0.830661
Obg-like ATPase 1	OLA1	0.828964
6-phosphogluconate dehydrogenase, decarboxylating	PGD	0.827783
Drebrin	DBN1	0.824839
60S acidic ribosomal protein P0;60S acidic ribosomal protein P0-like	RPLP0	0.824489
Nucleoside diphosphate kinase;Nucleoside diphosphate kinase B;Putative nucleoside diphosphate kinase	NME2	0.824462
Splicing factor 3B subunit 1	SF3B1	0.8231
Proteasome activator complex subunit 3	PSME3	0.821957
DNA replication licensing factor MCM6	MCM6	0.821778
DNA mismatch repair protein Mlh1	MLH1	0.81696
WD repeat domain phosphoinositide-interacting protein 4	WDR45	0.816565
ADP-ribosylation factor GTPase-activating protein 1	ARFGAP1	0.8157
60 kDa heat shock protein, mitochondrial	HSPD1	0.813335
Pre-mRNA 3-end-processing factor FIP1	FIP1L1	0.813171
Receptor-interacting serine/threonine-protein kinase 2	RIPK2	0.81228
Charged multivesicular body protein 2b	CHMP2B	0.810874
Signal recognition particle subunit SRP72	HEL103	0.807695
Small ubiquitin-related modifier 1	SUMO1	0.807658
60S ribosomal protein L13a	RPL13A	0.806891
Alpha-synuclein	SNCA	0.801508
Phosphatidylinositol 3,4,5-trisphosphate 5-phosphatase 2	INPPL1	0.799721
Tyrosine-protein kinase receptor;Myosin phosphatase Rho-interacting protein	MPRIP	0.798653
ADP/ATP translocase 3;ADP/ATP translocase 3, N-terminally processed	SLC25A6	0.798364
Arpin	ARPIN	0.797037
Paraspeckle component 1	PSPC1	0.791534
Paired amphipathic helix protein Sin3b	SIN3B	0.791155
Ubiquitin carboxyl-terminal hydrolase CYLD	FAM134C	0.789191
Replication protein A 70 kDa DNA-binding subunit;Replication protein A 70 kDa DNA-binding subunit, N-terminally processed	RPA1	0.786704
Regulation of nuclear pre-mRNA domain-containing protein 2	RPRD2	0.78665
RalBP1-associated Eps domain-containing protein 1	REPS1	0.783234
NADH dehydrogenase [ubiquinone] 1 alpha subcomplex subunit 10, mitochondrial	NDUFA10	0.782354
Tissue-type plasminogen activator;Tissue-type plasminogen activator chain A;Tissue-type plasminogen activator chain B	PLAT	0.781918
Integrator complex subunit 9	INTS9	0.780016
Cytosolic non-specific dipeptidase	FLJ00064	0.779592
Dynactin subunit 3	DCTN3	0.778916
Autophagy-related protein 2 homolog B	ATG2B	0.773764
Ribosomal protein L19;60S ribosomal protein L19	RPL19	0.773061
Thioredoxin-like protein 1	TXNL1	0.770562
Zinc finger CCCH domain-containing protein 4	ZC3H4	0.768411
U2 snRNP-associated SURP motif-containing protein	U2SURP	0.76694
Mitochondrial 2-oxoglutarate/malate carrier protein	SLC25A11	0.766799
60S ribosomal protein L14	RPL14	0.766076
60S ribosomal protein L3	RPL3	0.763899
SH3 domain-binding protein 4	SH3BP4	0.762381
N-alpha-acetyltransferase 50	NAA50	0.760832
Splicing factor 45	RBM17	0.760474
Exocyst complex component 4	EXOC4	0.759689
Gamma-adducin	ADD3	0.759561
AP-1 complex subunit mu-1	AP1M1	0.758487
Pleckstrin homology domain-containing family A member 1	PLEKHA1	0.752744
Cytochrome b-c1 complex subunit 2, mitochondrial	UQCRC2	0.750726
Small nuclear ribonucleoprotein Sm D3	SNRPD3	0.74693
WD repeat-containing protein 82	TMEM113	0.746099
Kinesin-like protein KIF23	KIF23	0.744195
Tyrosine-protein phosphatase non-receptor type 14	PTPN14	0.743232
Cytoplasmic FMR1-interacting protein 2	CYFIP2	0.740495
Hypoxia up-regulated protein 1	HYOU1	0.739075
TGF-beta-activated kinase 1 and MAP3K7-binding protein 2	TAB2	0.736529
Synemin	SYNM	0.735747
Citron Rho-interacting kinase	CIT	0.734771
14-3-3 protein zeta/delta	YWHAZ	0.731347
CAD protein;Glutamine-dependent carbamoyl-phosphate synthase;Aspartate carbamoyltransferase;Dihydroorotase	CAD	0.728127
Aspartyl/asparaginyl beta-hydroxylase	ASPH	0.726416
Alpha-enolase;Enolase	ENO1	0.723514
Proteasomal ubiquitin receptor ADRM1	ADRM1	0.719282
14-3-3 protein eta	YWHAH	0.716908
Nuclear pore complex protein Nup98-Nup96;Nuclear pore complex protein Nup98;Nuclear pore complex protein Nup96	NUP98	0.716029
Probable ATP-dependent RNA helicase DDX5	DDX5	0.715208
Vacuolar protein sorting-associated protein 35	VPS35	0.712026
Transaldolase	TALDO1	0.708975
Adenosylhomocysteinase;Putative adenosylhomocysteinase 2;Putative adenosylhomocysteinase 3	AHCYL1	0.705315
60S ribosomal protein L11	RPL11	0.704105
C-terminal-binding protein 2	CTBP2	0.703661
Eukaryotic initiation factor 4A-I	EIF4A1	0.702521
Golgin subfamily A member 2	GOLGA2	0.702056
Tubulin beta-6 chain	TUBB6	0.700929
Protein PML	PML	0.69769
YTH domain-containing family protein 2	YTHDF2	0.697556
26S protease regulatory subunit 6A	PSMC3	0.693019
40S ribosomal protein S3	RPS3	0.691654
40S ribosomal protein S2	RPS2	0.689464
Ras-related protein Rab-17	RAB17	0.684466
Signal peptidase complex subunit 3	SPCS3	0.684292
Focal adhesion kinase 1	PTK2	0.683892
Putative RNA-binding protein Luc7-like 2	LUC7L2	0.683584
Ras-related protein Rab-1B	RAB1B	0.681039
Actin, cytoplasmic 2;Actin, cytoplasmic 2, N-terminally processed	ACTG1	0.680952
General transcription factor 3C polypeptide 5	GTF3C5	0.678104
Lipoma-preferred partner	LPP	0.675208
Epidermal growth factor receptor substrate 15	EPS15	0.674992
Estradiol 17-beta-dehydrogenase 12	HSD17B12	0.672781
ATP-dependent RNA helicase DDX1	DDX1	0.669017
Histone deacetylase;Histone deacetylase 2	HDAC2	0.665467
Paired amphipathic helix protein Sin3a	SIN3A	0.662191
NADH dehydrogenase [ubiquinone] 1 alpha subcomplex subunit 9, mitochondrial	NDUFA9	0.661984
Protein CDV3 homolog	CDV3	0.661104
Splicing factor U2AF 35 kDa subunit;Splicing factor U2AF 26 kDa subunit	U2AF1	0.659332
40S ribosomal protein S18	RPS18	0.658093
Vimentin	HEL113	0.656647
Coatomer subunit alpha;Xenin;Proxenin	COPA	0.651596
Protein flightless-1 homolog	FLII	0.649985
DnaJ homolog subfamily B member 8;DnaJ homolog subfamily B member 2;DnaJ homolog subfamily B member 6	DNAJB6	0.649258
Centrosomal protein of 44 kDa	CEP44	0.648162
Guanine nucleotide-binding protein subunit beta-2-like 1;Guanine nucleotide-binding protein subunit beta-2-like 1, N-terminally processed	GNB2L1	0.647353
FACT complex subunit SSRP1	SSRP1	0.646259
Nucleoplasmin-3	NPM3	0.646078
Ribosomal protein L15;60S ribosomal protein L15	RPL15	0.64344
Thioredoxin-dependent peroxide reductase, mitochondrial	PRDX3	0.64187
Dolichyl-diphosphooligosaccharide--protein glycosyltransferase subunit 2	RPN2	0.640328
ER lumen protein-retaining receptor;ER lumen protein-retaining receptor 2;ER lumen protein-retaining receptor 1	KDELR2	0.639725
Interferon-induced protein with tetratricopeptide repeats 1;Interferon-induced protein with tetratricopeptide repeats 1B	IFIT1	0.639057
Exportin-1	XPO1	0.636748
Tubulin beta-4B chain	TUBB2C	0.636511
Rho GTPase-activating protein 35	ARHGAP35	0.634884
Actin-related protein 2	ACTR2	0.633197
Kinesin-like protein KIF13A	KIF13A	0.632337
Ubiquitin carboxyl-terminal hydrolase 10	USP10	0.632312
Spliceosome-associated protein CWC15 homolog	CWC15	0.628332
Actin-related protein 2/3 complex subunit 1B	ARPC1B	0.626632
Activated RNA polymerase II transcriptional coactivator p15	PC4	0.625971
Golgin subfamily A member 5	GOLGA5	0.623029
Guanine nucleotide-binding protein G(k) subunit alpha	GNAI3	0.619534
Coatomer subunit beta	COPB1	0.617374
ADP-ribosylation factor GTPase-activating protein 3	ARFGAP3	0.614927
Splicing factor, proline- and glutamine-rich	SFPQ	0.613467
Ribonuclease P protein subunit p30	RPP30	0.611933
Chromosome alignment-maintaining phosphoprotein 1	CHAMP1	0.606286
Interleukin enhancer-binding factor 3	ILF3	0.605556
Sorting nexin;Sorting nexin-9	SNX9	0.602303
Inner nuclear membrane protein Man1	LEMD3	0.601216
26S proteasome non-ATPase regulatory subunit 4	PSMD4	0.6006
Nuclear pore complex protein Nup133	NUP133	0.599588
Heterogeneous nuclear ribonucleoprotein Q	SYNCRIP	0.595026
Ankyrin repeat and FYVE domain-containing protein 1	ANKFY1	0.590801
FACT complex subunit SPT16	SUPT16H	0.59034
Phosphorylated adapter RNA export protein	PHAX	0.586528
Zinc finger protein 318	ZNF318	0.585576
ADP-sugar pyrophosphatase	NUDT5	0.581497
Reticulon;Reticulon-4	RTN4	0.579984
Nuclear receptor-binding factor 2	NRBF2	0.573953
Sarcoplasmic/endoplasmic reticulum calcium ATPase 2	ATP2A2	0.571624
ATP-dependent RNA helicase DDX42	DDX42	0.565794
Matrix metalloproteinase-14	MMP14	0.56352
5-3 exoribonuclease 2	XRN2	0.558965
Developmentally-regulated GTP-binding protein 1	DKFZp434N1827	0.554296
Peroxisomal membrane protein PEX14	PEX14	0.554187
THO complex subunit 2	THOC2	0.553519
Cytosolic phospholipase A2;Phospholipase A2;Lysophospholipase	PLA2G4A	0.552054
Ras-related protein Rab-5C	RAB5C	0.548073
DNA-dependent protein kinase catalytic subunit	PRKDC	0.546705
WASH complex subunit FAM21B;WASH complex subunit FAM21A;WASH complex subunit FAM21C	FAM21A	0.542599
KIF1-binding protein	KIAA1279	0.541975
Stomatin-like protein 2, mitochondrial	STOML2	0.541356
Alpha-actinin-4	ACTN4	0.540544
Ankyrin repeat domain-containing protein 17;Ankyrin repeat and KH domain-containing protein 1	ANKRD17	0.540063
Prohibitin	HEL-S-54e	0.532757
Nuclear pore complex protein Nup50	hCG_1989366	0.532574
Alpha-adducin	LA04NC01-25A3.2-001	0.532213
Heterogeneous nuclear ribonucleoprotein U	HNRNPU	0.532082
39S ribosomal protein L39, mitochondrial	MRPL39	0.531868
Polyadenylate-binding protein 4	PABPC4	0.529035
Dynein light chain 1, cytoplasmic;Dynein light chain 2, cytoplasmic	DNCL1	0.528885
Elongation factor Tu GTP-binding domain-containing protein 1	EFTUD1	0.528157
Ras GTPase-activating protein nGAP;Disabled homolog 2-interacting protein	DAB2IP	0.523604
Tubulin beta chain	TUBB	0.521718
SWI/SNF-related matrix-associated actin-dependent regulator of chromatin subfamily A member 5	SMARCA5	0.518975
Scaffold attachment factor B1;Scaffold attachment factor B2	SAFB2	0.518801
Transmembrane 9 superfamily member 3	TM9SF3	0.512138
Protein NOXP20	LOC92689	0.510406
Lysine-specific demethylase 3B	KDM3B	0.510273
V-type proton ATPase subunit B, brain isoform	ATP6V1B2	0.508568
Negative elongation factor E	NELFE	0.507303
Flap endonuclease 1	FEN1	0.505191
Glucocorticoid receptor	NR3C1	0.50334
Mitogen-activated protein kinase kinase kinase kinase;Mitogen-activated protein kinase kinase kinase kinase 5	MAP4K5	0.502294
Vesicle-associated membrane protein 3	VAMP3	0.502278
Protein CASC5	CASC5	0.500281
Matrin-3	MATR3	0.496343
60S ribosomal protein L31	RPL31	0.493582
DNA replication licensing factor MCM3	HCC5	0.49095
Centrosomal protein of 97 kDa	CEP97	0.487637
ATP-citrate synthase	ACLY	0.486101
Epidermal growth factor receptor	EGFR	0.486002
Twinfilin-2	TWF2	0.48423
SLAIN motif-containing protein 2	hCG_17415	0.483116
Actin-related protein 2/3 complex subunit 3	ARPC3	0.481098
Heterogeneous nuclear ribonucleoprotein U-like protein 1	HNRPUL1	0.477641
Fragile X mental retardation syndrome-related protein 1	FXR1	0.476057
Protein-L-isoaspartate O-methyltransferase;Protein-L-isoaspartate(D-aspartate) O-methyltransferase	PCMT1	0.476038
Phosphatidylinositol-binding clathrin assembly protein	PICALM	0.475744
Caveolin;Caveolin-1	CAV1	0.47348
TBC1 domain family member 2A	TBC1D2	0.472585
AP-3 complex subunit mu-1	AP3M1	0.472304
Serpin H1	SERPINH1	0.472272
Cathepsin B;Cathepsin B light chain;Cathepsin B heavy chain	CTSB	0.470667
Glutamine--fructose-6-phosphate aminotransferase [isomerizing] 1	GFPT1	0.470573
Elongation factor 1-alpha;Elongation factor 1-alpha 1;Putative elongation factor 1-alpha-like 3	EEF1A1	0.470082
DNA replication licensing factor MCM7	MCM7	0.466133
Eukaryotic translation initiation factor 3 subunit I	EIF3S2	0.465641
DNA replication licensing factor MCM4	MCM4	0.463407
Casein kinase II subunit beta	CSNK2B	0.459461
Coatomer subunit beta	COPB2	0.457198
Condensin complex subunit 2	NCAPH	0.456912
Protein-glutamine gamma-glutamyltransferase 2	HEL-S-45	0.454621
Dihydropyrimidinase-related protein 3	DPYSL3	0.454599
Liprin-beta-1	PPFIBP1	0.454419
Testis-expressed sequence 2 protein	TEX2	0.449631
Poly(A) polymerase beta;Poly(A) polymerase alpha	PAPOLA	0.449119
ATP-dependent RNA helicase DDX3X;ATP-dependent RNA helicase DDX3Y	DDX3X	0.442326
U4/U6 small nuclear ribonucleoprotein Prp4	PRPF4	0.438377
Condensin complex subunit 3	NCAPG	0.435537
60S ribosomal protein L6	RPL6	0.435369
Interleukin enhancer-binding factor 2	ILF2	0.429166
Eukaryotic translation initiation factor 2 subunit 3;Putative eukaryotic translation initiation factor 2 subunit 3-like protein	EIF2S3	0.42519
Calmodulin-regulated spectrin-associated protein 1	CAMSAP1	0.417149
AP-2 complex subunit beta;AP-1 complex subunit beta-1	AP2B1	0.414764
RNA-binding protein 10	RBM10	0.413393
Eukaryotic translation initiation factor 5	EIF5	0.408374
Nesprin-1	SYNE1	0.407798
Transcription initiation factor IIA subunit 2	GTF2A2	0.406467
RNA polymerase II-associated protein 3	RPAP3	0.405599
Charged multivesicular body protein 5	CHMP5	0.404796
Double-stranded RNA-binding protein Staufen homolog 1;Double-stranded RNA-binding protein Staufen homolog 2	STAU1	0.402013
PDZ domain-containing protein 8	PDZD8	0.400887
A-kinase anchor protein 11	AKAP11	0.398787
Tropomodulin-3	TMOD3	0.395079
Zinc finger protein 638	ZNF638	0.391711
26S protease regulatory subunit 6B	PSMC4	0.391321
Origin recognition complex subunit 2	ORC2L	0.387235
U4/U6 small nuclear ribonucleoprotein Prp3	PRPF3	0.385641
60S ribosomal protein L24	RPL24	0.383837
Signal recognition particle receptor subunit beta	SRPRB	0.382719
Enhancer of mRNA-decapping protein 4	EDC4	0.378518
T-complex protein 1 subunit gamma	CCT3	0.378031
Reticulon;Reticulon-3	RTN3	0.377035
Heat shock 70 kDa protein 1A/1B	HSPA1A	0.376353
ATP synthase subunit f, mitochondrial	ATP5J2	0.373644
Transmembrane protein 33	TMEM33	0.372146
26S proteasome non-ATPase regulatory subunit 12	PSMD12	0.367121
78 kDa glucose-regulated protein	HEL-S-89n	0.36483
Serine/arginine-rich splicing factor 11	SFRS11	0.363601
Transmembrane protein 165	TMEM165	0.363302
Eukaryotic translation elongation factor 1 epsilon-1	EEF1E1	0.356813
Dolichyl-diphosphooligosaccharide--protein glycosyltransferase subunit STT3B	STT3B	0.354677
Cordon-bleu protein-like 1	COBLL1	0.352608
Metastasis-associated protein MTA1	MTA1	0.349679
Transcription elongation factor B polypeptide 1	TCEB1	0.34859
Eukaryotic translation initiation factor 4 gamma 3	EIF4G3	0.34392
CD44 antigen	CD44	0.335903
Peroxiredoxin-2	PRDX2	0.335854
Treacle protein	TCOF1	0.335262
Immunoglobulin-binding protein 1	IGBP1	0.334903
Serine/threonine-protein phosphatase 4 regulatory subunit 3A	SMEK1	0.331402
Inverted formin-2	INF2	0.331173
Actin-binding protein anillin	ANLN	0.331068
Tubulin alpha-1B chain	TUBA1B	0.328678
Calponin-2	CNN2	0.32851
Protein SON	SON	0.325942
TATA-binding protein-associated factor 2N	TAF15	0.321311
Dynactin subunit 4	DCTN4	0.320821
Nucleolin	NCL	0.316961
Ubiquitin-conjugating enzyme E2 D2;Ubiquitin-conjugating enzyme E2 D3	UBE2D2	0.314281
60S ribosomal protein L21	RPL21	0.311441
Plectin	PLEC	0.307561
Nucleus accumbens-associated protein 1;Nucleus accumbens-associated protein 2	BTBD14B	0.306747
RNA-binding protein 25	RBM25	0.306021
Heat shock protein HSP 90-beta	HSP90AB1	0.304971
26S protease regulatory subunit 8	PSMC5	0.304769
Stress-70 protein, mitochondrial	HSPA9	0.304383
Endophilin-A2	SH3GL1	0.303236
Disks large-associated protein 5	DLGAP5	0.303114
Ubiquitin carboxyl-terminal hydrolase;Ubiquitin carboxyl-terminal hydrolase 7	USP7	0.301712
Tubulin alpha-1C chain	TUBA1C	0.30171
AP-2 complex subunit mu	AP2M1	0.301524
DnaJ homolog subfamily B member 1	DNAJB1	0.301005
Serine/threonine-protein phosphatase PP1-alpha catalytic subunit;Serine/threonine-protein phosphatase	PPP1CA	0.299847
DNA-(apurinic or apyrimidinic site) lyase;DNA-(apurinic or apyrimidinic site) lyase, mitochondrial	APEX1	0.296859
Programmed cell death 6-interacting protein	DRIP4	0.294142
Myc box-dependent-interacting protein 1	BIN1	0.291689
Tyrosine-protein kinase BAZ1B	BAZ1B	0.289595
Transgelin	TAGLN	0.289243
Tumor protein D54	TPD52L2	0.287947
Golgin subfamily A member 3	GOLGA3	0.285297
Microtubule-associated protein 1A;MAP1A heavy chain;MAP1 light chain LC2	MAP1A	0.280621
Pseudopodium-enriched atypical kinase 1	PEAK1	0.279595
Myosin regulatory light chain 12A;Myosin regulatory light chain 12B;Myosin regulatory light polypeptide 9	MYL12A	0.276368
Transitional endoplasmic reticulum ATPase	VCP	0.275197
Ras-related protein Rab-11A;Ras-related protein Rab-11B	RAB11A	0.274996
Nucleosome assembly protein 1-like 4	NAP1L4	0.274873
Signal recognition particle 14 kDa protein	SRP14	0.274554
Acetyl-coenzyme A transporter 1	SLC33A1	0.268119
Suppressor of G2 allele of SKP1 homolog	SUGT1	0.267931
Clathrin heavy chain 1	CLTC	0.267238
LIM and SH3 domain protein 1	LASP1	0.265946
Pre-mRNA-processing factor 19	PRPF19	0.262415
26S proteasome non-ATPase regulatory subunit 2	PSMD2	0.260174
Elongator complex protein 4	ELP4	0.25823
Cytoplasmic polyadenylation element-binding protein 2;Cytoplasmic polyadenylation element-binding protein 3;Cytoplasmic polyadenylation element-binding protein 4	CPEB2	0.254339
Protein YIF1B	YIF1B	0.254306
Eukaryotic translation initiation factor 4 gamma 2	EIF4G2	0.2528
Disks large homolog 1	DLG1	0.252315
Heterogeneous nuclear ribonucleoprotein D0	HNRNPD	0.250068
Arf-GAP domain and FG repeat-containing protein 1	AGFG1	0.249154
YEATS domain-containing protein 2	YEATS2	0.248284
Eukaryotic translation initiation factor 3 subunit G	EIF3G	0.248138
L-lactate dehydrogenase;L-lactate dehydrogenase A chain	LDHA	0.246741
ATP-dependent 6-phosphofructokinase, platelet type	PFKP	0.243288
Nck-associated protein 1	NCKAP1	0.240037
Glutamate dehydrogenase;Glutamate dehydrogenase 1, mitochondrial	GLUD1	0.234004
GTPase-activating protein and VPS9 domain-containing protein 1	GAPVD1	0.228183
Beta-centractin	ACTR1B	0.225952
Kinectin	KTN1	0.225437
Zinc finger CCHC domain-containing protein 8	ZCCHC8	0.213242
Calcium/calmodulin-dependent protein kinase type II subunit delta	CAMK2D	0.212234
Zinc finger Ran-binding domain-containing protein 2	ZRANB2	0.210162
Eukaryotic translation initiation factor 3 subunit B	EIF3B	0.209689
Protein arginine N-methyltransferase 1	PRMT1	0.208933
Elongation factor Tu, mitochondrial	TUFM	0.202382
Beta-2-syntrophin	SNTB2	0.200482
Eukaryotic translation initiation factor 2A;Eukaryotic translation initiation factor 2A, N-terminally processed	EIF2A	0.197555
Serine/threonine-protein phosphatase;Serine/threonine-protein phosphatase PP1-gamma catalytic subunit	PPP1CC	0.195605
MAP7 domain-containing protein 1	MAP7D1	0.192876
Solute carrier family 2, facilitated glucose transporter member 1	SLC2A1	0.190154
Heat shock cognate 71 kDa protein	HSPA8	0.185148
Cleavage stimulation factor subunit 2;Cleavage stimulation factor subunit 2 tau variant	CSTF2	0.180848
EH domain-binding protein 1	EHBP1	0.180001
Myocyte-specific enhancer factor 2C;Myocyte-specific enhancer factor 2A;Myocyte-specific enhancer factor 2D	MEF2A	0.17945
Voltage-dependent anion-selective channel protein 2	VDAC2	0.170045
Poly(U)-binding-splicing factor PUF60	PUF60	0.16517
26S protease regulatory subunit 7	PSMC2	0.162178
Yorkie homolog	YAP1	0.16064
Protein PRRC2A	PRRC2A	0.158947
WD repeat domain phosphoinositide-interacting protein 2	WIPI2	0.157262
Transducin beta-like protein 2	TBL2	0.153148
X-ray repair cross-complementing protein 6	XRCC6	0.150086
Eukaryotic translation initiation factor 3 subunit F	EIF3F	0.146656
Splicing factor 3B subunit 3	SF3B3	0.142442
Tubulin alpha chain-like 3	TUBAL3	0.134899
Signal transducing adapter molecule 1	STAM	0.131227
Peptidyl-prolyl cis-trans isomerase;Peptidyl-prolyl cis-trans isomerase B	PPIB	0.130451
Nuclear receptor corepressor 1	NCOR1	0.126355
Tight junction protein ZO-2	TJP2	0.121712
mRNA-decapping enzyme 1A	DCP1A	0.121286
Ribosome-binding protein 1	RRBP1	0.114154
Surfeit locus protein 4	SURF4	0.112299
Large subunit GTPase 1 homolog	LSG1	0.106829
Vasodilator-stimulated phosphoprotein	VASP	0.102678
Ras-related protein Rab-7a	RAB7A	0.0999746
Polyadenylate-binding protein 1	PABPC1	0.0938466
Rho GTPase-activating protein 21	ARHGAP21	0.0870113
Pinin	PNN	0.0811691
Serine/threonine-protein phosphatase PGAM5, mitochondrial	PGAM5	0.0799948
Eukaryotic translation initiation factor 2 subunit 1	EIF2S1	0.074262
WD repeat-containing protein 44	WDR44	0.0741177
ELKS/Rab6-interacting/CAST family member 1	ERC1	0.073822
Protein FAM208A	FAM208A	0.0721896
Wings apart-like protein homolog	WAPAL	0.0709254
Ataxin-2-like protein	ATXN2L	0.0657552
TAR DNA-binding protein 43	TARDBP	0.0637566
T-complex protein 1 subunit beta	HEL-S-100n	0.0604445
Cell cycle and apoptosis regulator protein 2	CCAR2	0.0593348
Rho GTPase-activating protein 29	ARHGAP29	0.0572023
Delta-1-pyrroline-5-carboxylate synthase;Glutamate 5-kinase;Gamma-glutamyl phosphate reductase	ALDH18A1	0.0568695
KN motif and ankyrin repeat domain-containing protein 2	KANK2	0.0528072
Band 4.1-like protein 1	EPB41L1	0.05104
Syntaxin-5	STX5	0.0505813
Cytoplasmic FMR1-interacting protein 1	CYFIP1	0.0482489
Vesicle-associated membrane protein-associated protein B/C	VAPB	0.0446424
Protein kinase C-binding protein 1	ZMYND8	0.039204
Heterogeneous nuclear ribonucleoprotein F;Heterogeneous nuclear ribonucleoprotein F, N-terminally processed	HNRPF	0.0344655
Coatomer subunit delta	ARCN1	0.0325629
Zinc fingers and homeoboxes protein 3	ZHX3	0.0316337
AP2-associated protein kinase 1	AAK1	0.0262918
Ubiquitin carboxyl-terminal hydrolase;Ubiquitin carboxyl-terminal hydrolase 14	USP14	0.0259101
Profilin-1	PFN1	0.025643
Catenin delta-1	CTNND1	0.0197449
Spectrin beta chain, non-erythrocytic 1	SPTBN1	0.0175692
14-3-3 protein beta/alpha;14-3-3 protein beta/alpha, N-terminally processed	HEL-S-1	0.0134163
Protein S100;Protein S100-A11;Protein S100-A11, N-terminally processed	HEL-S-43	0.00973511
Microtubule-associated protein RP/EB family member 2	MAPRE2	0.00451819

## Sheet: FAM91A1 BioID
Protein names	Gene names	Log 2 (fold change)
Protein FAM91A1	FAM91A1	15.4942
WD repeat-containing protein 11	WDR11	8.95633
Cation-independent mannose-6-phosphate receptor	IGF2R	5.72927
Zinc finger protein 484	ZNF484	3.44545
Integrin alpha-3;Integrin alpha-3 heavy chain;Integrin alpha-3 light chain	ITGA3	3.26912
TBC1 domain family member 23	TBC1D23	3.13795
Golgin subfamily A member 4	GOLGA4	2.98365
Acetyl-CoA carboxylase 1;Biotin carboxylase	ACACA	2.96666
Tubulin beta-2A chain	TUBB2A	2.84599
40S ribosomal protein S27	RPS27	2.82013
ATP-binding cassette sub-family E member 1	ABCE1	2.75298
Methylcrotonoyl-CoA carboxylase beta chain, mitochondrial	MCCC2	2.63009
Deoxyhypusine synthase	DHPS	2.51693
ADP-ribosylation factor 5	ARF5	2.42625
Unconventional myosin-Ic	MYO1C	2.24502
Bifunctional 3-phosphoadenosine 5-phosphosulfate synthase 2;Sulfate adenylyltransferase;Adenylyl-sulfate kinase	PAPSS2	2.24054
ATP-dependent 6-phosphofructokinase, liver type	PFKL	2.18661
Tubulin beta-6 chain	TUBB6	2.17307
40S ribosomal protein S15a	RPS15A	2.14564
60S ribosomal protein L37a	RPL37A	2.14502
60S ribosomal protein L31	RPL31	2.07833
ATP synthase subunit gamma;ATP synthase subunit gamma, mitochondrial	ATP5C1	2.06469
Delta(24)-sterol reductase	DHCR24	2.02741
Protein Njmu-R1	C17orf75	1.94946
40S ribosomal protein S23	RPS23	1.91486
Ras-related protein Rab-13	RAB13	1.90025
Prohibitin	PHB	1.88573
Dolichyl-diphosphooligosaccharide--protein glycosyltransferase subunit 2	RPN2	1.88487
Signal peptidase complex subunit 3	SPCS3	1.85021
Myosin-14	MYH14	1.84397
Cytoplasmic FMR1-interacting protein 1	CYFIP1	1.84337
Integrin beta-1	ITGB1	1.81603
Transmembrane protein 263	TMEM263	1.7791
Vesicle-associated membrane protein 3	VAMP3	1.75641
ADP-ribosylation factor-like protein 1	ARL1	1.72696
40S ribosomal protein S4;40S ribosomal protein S4, X isoform	RPS4X	1.68838
Sideroflexin-1	SFXN1	1.68739
Eukaryotic translation initiation factor 3 subunit F	IFP38	1.68489
Cofilin-1	CFL1	1.68332
Signal recognition particle receptor subunit alpha	SRPR	1.6652
Neutral amino acid transporter B(0)	SLC1A5	1.65117
Periplakin	PPL	1.64046
NAD(P)H dehydrogenase [quinone] 1	NQO1	1.6309
Sideroflexin-3	SFXN3	1.61738
Cytosolic acyl coenzyme A thioester hydrolase	ACOT7	1.59449
Ras-related protein Rab-5A	RAB5A	1.57649
Ras-related protein Rab-7a	RAB7A	1.53687
Ubiquitin-conjugating enzyme E2 D2;Ubiquitin-conjugating enzyme E2 D3	UBE2D2	1.51497
Surfeit locus protein 4	SURF4	1.5027
Enoyl-CoA delta isomerase 2, mitochondrial	PECI	1.50267
40S ribosomal protein S12	RPS12	1.49102
Programmed cell death 6-interacting protein	DRIP4	1.48884
Glutamate receptor ionotropic, delta-2	GRID2	1.45051
Glycogen phosphorylase, brain form;Phosphorylase	PYGB	1.41842
ATP-dependent 6-phosphofructokinase, platelet type	PFKP	1.41566
60S ribosomal protein L26;60S ribosomal protein L26-like 1	RPL26	1.39104
Cyclin-dependent kinase 1	CDC2	1.38334
Ras GTPase-activating-like protein IQGAP1	IQGAP1	1.38261
Translocon-associated protein subunit delta	SSR4	1.3765
Calcium-binding mitochondrial carrier protein Aralar2	SLC25A13	1.35495
Serine/arginine-rich splicing factor 3;Serine/arginine-rich splicing factor 7	SFRS3	1.34753
ELAV-like protein 1	ELAVL1	1.34596
Cytosolic phospholipase A2;Phospholipase A2;Lysophospholipase	PLA2G4A	1.33342
Obg-like ATPase 1	OLA1	1.32346
Sulfide:quinone oxidoreductase, mitochondrial	SQRDL	1.31819
60S ribosomal protein L32	RPL32	1.29711
DNA replication licensing factor MCM5	MCM5	1.29708
60S ribosomal protein L21	RPL21	1.29463
Voltage-dependent anion-selective channel protein 3	VDAC3	1.29245
Solute carrier family 35 member E1	SLC35E1	1.28341
Ras-related protein Rab-32	RAB32	1.28175
Delta-1-pyrroline-5-carboxylate synthase;Glutamate 5-kinase;Gamma-glutamyl phosphate reductase	ALDH18A1	1.27774
KIF1-binding protein	KIAA1279	1.27572
Serpin H1	SERPINH1	1.26554
Fermitin family homolog 2	FERMT2	1.26368
Catenin delta-1	CTNND1	1.26241
Protein transport protein Sec61 subunit alpha isoform 1	SEC61A1	1.25238
40S ribosomal protein S13	RPS13	1.24282
Ras-related protein Rab-8A	RAB8A	1.23184
Cytochrome b-c1 complex subunit 2, mitochondrial	UQCRC2	1.22094
DNA replication licensing factor MCM4	MCM4	1.2115
Sorting nexin-17	SNX17	1.21021
60S ribosomal protein L36a-like	RPL36AL	1.20329
Voltage-dependent anion-selective channel protein 1	VDAC1	1.17721
Ras-related protein Rab-14	RAB14	1.17479
40S ribosomal protein S7	RPS7	1.17441
Tubulin alpha-1C chain	TUBA1C	1.1708
Atlastin-3	ATL3	1.16627
ADP-ribosylation factor 4	ARF4	1.16239
60S ribosomal protein L12	RPL12	1.15806
Phosphate carrier protein, mitochondrial	SLC25A3	1.15724
60S ribosomal protein L7a	RPL7A	1.15654
CD151 antigen	CD151	1.14617
60S ribosomal protein L9	RPL9	1.14235
Protein kinase C;Protein kinase C beta type;Protein kinase C alpha type;Protein kinase C gamma type	PRKCA	1.13783
60S ribosomal protein L27	RPL27	1.12272
Heterogeneous nuclear ribonucleoprotein H2;Heterogeneous nuclear ribonucleoprotein H2, N-terminally processed	HNRNPH2	1.10676
40S ribosomal protein S11	RPS11	1.09627
Ras-related protein R-Ras	RRAS	1.0952
C-1-tetrahydrofolate synthase, cytoplasmic;Methylenetetrahydrofolate dehydrogenase;Methenyltetrahydrofolate cyclohydrolase;Formyltetrahydrofolate synthetase;C-1-tetrahydrofolate synthase, cytoplasmic, N-terminally processed	MTHFD1	1.08099
Flotillin-1	FLOT1	1.07855
Clathrin heavy chain 1	CLTC	1.06789
ADP-ribosylation factor 1;ADP-ribosylation factor 3	ARF1	1.0648
Ribosomal protein L19;60S ribosomal protein L19	RPL19	1.06275
60S ribosomal protein L14	RPL14	1.06262
Polypyrimidine tract-binding protein 1	PTBP1	1.05935
Glyceraldehyde-3-phosphate dehydrogenase	GAPDH	1.05813
Carnitine O-palmitoyltransferase 1, liver isoform	CPT1A	1.05739
60S ribosomal protein L8	RPL8	1.04684
60S ribosomal protein L4	RPL4	1.04593
Dolichyl-diphosphooligosaccharide--protein glycosyltransferase 48 kDa subunit	DDOST	1.03999
Histone H1.4;Histone H1.3	HIST1H1E	1.03917
Oligosaccharyltransferase complex subunit OSTC	DC2	1.0274
Golgi-specific brefeldin A-resistance guanine nucleotide exchange factor 1	GBF1	1.02405
60S ribosomal protein L34	RPL34	1.01324
Ras-related protein Rab-1B;Putative Ras-related protein Rab-1C	RAB1B	1.00856
60S ribosomal protein L17	RPL17	1.0015
Dolichyl-diphosphooligosaccharide--protein glycosyltransferase subunit 1	RPN1	1.00087
RNA-binding protein 14	RBM14	0.999886
Heterogeneous nuclear ribonucleoprotein U-like protein 1	HNRPUL1	0.998473
60S ribosomal protein L24	RPL24	0.995644
Dolichyl-diphosphooligosaccharide--protein glycosyltransferase subunit STT3B	STT3B	0.99353
40S ribosomal protein S2	RPS2	0.9933
Coatomer subunit beta	COPB1	0.979933
Ubiquitin carboxyl-terminal hydrolase CYLD	FAM134C	0.978179
40S ribosomal protein S16	RPS16	0.977698
60S ribosomal protein L23	RPL23	0.974173
Ras-related protein Rab-2A;Ras-related protein Rab-2B	RAB2	0.96907
RuvB-like 2	RUVBL2	0.967156
Heterogeneous nuclear ribonucleoprotein A0	HNRNPA0	0.959469
ADP-ribosylation factor 6	ARF6	0.954004
Probable ATP-dependent RNA helicase DDX17	DDX17	0.951762
Spermatogenesis-associated protein 5	SPATA5	0.950676
40S ribosomal protein S3	RPS3	0.943625
Histone H2B;Histone H2B type 1-L;Histone H2B type 1-M;Histone H2B type 1-N;Histone H2B type 1-H;Histone H2B type 3-B;Histone H2B type 2-F;Histone H2B type 2-E;Histone H2B type 1-C/E/F/G/I;Histone H2B type 1-D;Histone H2B type F-S;Histone H2B type 1-B;Histone H2B type 1-O;Histone H2B type 1-J;Histone H2B type 1-K;Histone H2B type 1-A	HIST1H2BC	0.942277													HIST2H2BE	H2BFS	HIST1H2BB	HIST1H2BO	HIST1H2BA
40S ribosomal protein S24	RPS24	0.939489
Large neutral amino acids transporter small subunit 1	SLC7A5	0.924751
Inositol 1,4,5-trisphosphate receptor type 3	ITPR3	0.921957
Dolichyl-diphosphooligosaccharide--protein glycosyltransferase subunit STT3A	STT3A	0.920483
Lysophospholipid acyltransferase 7	MBOAT7	0.92031
Calnexin	CANX	0.917727
Methylcrotonoyl-CoA carboxylase subunit alpha, mitochondrial	MCCC1	0.913646
Eukaryotic translation initiation factor 3 subunit D	EIF3D	0.912631
Importin-7	IPO7	0.909199
Ribosomal protein L15;60S ribosomal protein L15	RPL15	0.906761
Unconventional myosin-Ie;Unconventional myosin-If	MYO1E	0.905535
Pyruvate kinase;Pyruvate kinase PKM	PKM	0.900574
40S ribosomal protein S3a	RPS3A	0.898295
Guanine nucleotide-binding protein G(k) subunit alpha	GNAI3	0.89579
Mitochondrial import receptor subunit TOM22 homolog	TOMM22	0.891306
Calcium uniporter protein, mitochondrial	MCU	0.888472
Annexin;Annexin A5	ANXA5	0.881886
Ephrin type-A receptor 2	EPHA2	0.878481
Heterogeneous nuclear ribonucleoprotein H;Heterogeneous nuclear ribonucleoprotein H, N-terminally processed	HNRNPH1	0.877652
ATP-dependent RNA helicase DDX3X;ATP-dependent RNA helicase DDX3Y	DDX3X	0.874861
Prelamin-A/C;Lamin-A/C	LMNA	0.869683
Arginine and glutamate-rich protein 1	FLJ10154	0.867984
26S proteasome non-ATPase regulatory subunit 3	PSMD3	0.864682
Inorganic pyrophosphatase	PPA1	0.862746
40S ribosomal protein S6	RPS6	0.860658
Dynein light chain 1, cytoplasmic	DNCL1	0.858594
Erlin-1	SPFH1	0.857777
Sarcoplasmic/endoplasmic reticulum calcium ATPase 2	ATP2A2	0.852816
60S ribosomal protein L27a	RPL27A	0.851957
Developmentally-regulated GTP-binding protein 1	DRG1	0.848591
Ras-related C3 botulinum toxin substrate 1;Ras-related C3 botulinum toxin substrate 3;Ras-related C3 botulinum toxin substrate 2	RAC1	0.847987
Tubulin beta chain	TUBB	0.846504
Phosphatidylinositol 3,4,5-trisphosphate 5-phosphatase 2	INPPL1	0.835119
TAR DNA-binding protein 43	TARDBP	0.828774
Extended synaptotagmin-2	ESYT2	0.820973
Derlin-1	DERL1	0.810693
60S ribosomal protein L35a	RPL35A	0.810278
Eukaryotic translation initiation factor 3 subunit F	EIF3F	0.809223
Tubulin beta-3 chain	TUBB3	0.806166
Glutamate-rich WD repeat-containing protein 1	GRWD1	0.806016
Spliceosome RNA helicase DDX39B	DDX39B	0.802402
60S ribosomal protein L18	RPL18	0.801387
Secretory carrier-associated membrane protein 3	SCAMP3	0.799307
Eukaryotic translation initiation factor 3 subunit C;Eukaryotic translation initiation factor 3 subunit C-like protein	EIF3C	0.797038
60S ribosomal protein L18a	RPL18A	0.791467
Long-chain-fatty-acid--CoA ligase 3	ACSL3	0.786591
Phosphofurin acidic cluster sorting protein 1	PACS1	0.785323
Hypoxia up-regulated protein 1	HYOU1	0.77908
Very-long-chain (3R)-3-hydroxyacyl-CoA dehydratase 3	PTPLAD1	0.777605
60S ribosomal protein L7	RPL7	0.77599
MKL/myocardin-like protein 2	MKL2	0.774082
T-complex protein 1 subunit zeta	CCT6A	0.773081
GTPase-activating protein and VPS9 domain-containing protein 1	GAPVD1	0.771812
40S ribosomal protein S8	RPS8	0.767818
Dynamin-binding protein	DNMBP	0.760018
F-actin-capping protein subunit alpha-2	CAPZA2	0.75901
Eukaryotic translation initiation factor 3 subunit L	EIF3L	0.750464
Destrin	HEL32	0.743406
40S ribosomal protein S28	RPS28	0.742658
ATP synthase subunit alpha;ATP synthase subunit alpha, mitochondrial	ATP5A1	0.74095
Coatomer subunit alpha;Xenin;Proxenin	COPA	0.737447
Cytochrome c oxidase subunit 3	COX3	0.734434
Mitochondrial import receptor subunit TOM40 homolog	TOMM40	0.73442
60S ribosomal protein L13	RPL13	0.733245
Coatomer subunit gamma-1	COPG1	0.732589
5-nucleotidase domain-containing protein 2	NT5DC2	0.730848
40S ribosomal protein S20	RPS20	0.726958
40S ribosomal protein S9	RPS9	0.721573
60S ribosomal protein L10	RPL10	0.720349
Adenosylhomocysteinase;Putative adenosylhomocysteinase 2;Putative adenosylhomocysteinase 3	AHCYL1	0.718364
FAS-associated factor 2	FAF2	0.718152
60S ribosomal protein L23a	RPL23A	0.717039
Tubulin beta-4B chain	TUBB2C	0.713608
Importin-9	IPO9	0.712456
Protein transport protein Sec23B	SEC23B	0.70433
Desmoglein-2	DSG2	0.701782
40S ribosomal protein S26;Putative 40S ribosomal protein S26-like 1	RPS26	0.698394
Ras-related protein Rab-1A	RAB1A	0.697143
UDP-glucose 6-dehydrogenase	UGDH	0.69044
Sorting nexin;Sorting nexin-9	SNX9	0.687707
Sodium/potassium-transporting ATPase subunit alpha-1	ATP1A1	0.686993
60S ribosomal protein L28	RPL28	0.683262
ATP synthase subunit g, mitochondrial	ATP5L	0.682271
Enhancer of mRNA-decapping protein 4	EDC4	0.681547
Endoplasmin	TRA1	0.679998
Transmembrane protein 165	TMEM165	0.679591
Elongation factor 1-alpha;Elongation factor 1-alpha 1;Putative elongation factor 1-alpha-like 3	EEF1A1	0.678713
Pyruvate carboxylase;Pyruvate carboxylase, mitochondrial	PC	0.675241
Structural maintenance of chromosomes protein;Structural maintenance of chromosomes protein 2	SMC2	0.674794
Ras-related protein Rab-6A	RAB6A	0.663663
Zinc finger CCCH-type antiviral protein 1	ZC3HAV1	0.659424
60S ribosomal protein L10a;Ribosomal protein	RPL10A	0.656844
RNA-binding protein 39	RBM39	0.653618
Guanine nucleotide-binding protein subunit beta-2-like 1;Guanine nucleotide-binding protein subunit beta-2-like 1, N-terminally processed	GNB2L1	0.6518
Elongation of very long chain fatty acids protein 1;Elongation of very long chain fatty acids protein	ELOVL1	0.64626
Interferon-induced, double-stranded RNA-activated protein kinase	EIF2AK2	0.644378
26S protease regulatory subunit 10B	HEL-S-73	0.642274
Saccharopine dehydrogenase-like oxidoreductase	SCCPDH	0.640635
RuvB-like 1	RUVBL1	0.640237
Eukaryotic translation initiation factor 2 subunit 2	EIF2S2	0.63919
ADP/ATP translocase 3;ADP/ATP translocase 3, N-terminally processed	SLC25A6	0.6348
Elongation factor Tu, mitochondrial	TUFM	0.633298
Activator of 90 kDa heat shock protein ATPase homolog 1	AHSA1	0.631332
Eukaryotic initiation factor 4A-I	EIF4A1	0.62813
Protein flightless-1 homolog	FLII	0.627394
GTP-binding nuclear protein Ran	RAN	0.626348
Prohibitin-2	PHB2	0.625757
Vitamin K epoxide reductase complex subunit 1	VKORC1	0.61909
Eukaryotic translation initiation factor 2 subunit 3;Putative eukaryotic translation initiation factor 2 subunit 3-like protein	EIF2S3	0.618469
Procollagen-lysine,2-oxoglutarate 5-dioxygenase 2	PLOD2	0.613287
Nicotinamide phosphoribosyltransferase	PBEF1	0.608777
60S ribosomal protein L13a	RPL13A	0.606957
Propionyl-CoA carboxylase alpha chain, mitochondrial	PCCA	0.601856
Plectin	PLEC	0.595957
Heat shock protein HSP 90-alpha	EL52	0.594618
Aldehyde dehydrogenase family 1 member A3	ALDH1A3	0.593275
Propionyl-CoA carboxylase beta chain, mitochondrial	PCCB	0.585514
60S acidic ribosomal protein P2	RPLP2	0.580586
Major vault protein	MVP	0.579496
Nuclear pore complex protein Nup88	NUP88	0.578865
Importin subunit beta-1	KPNB1	0.577917
X-ray repair cross-complementing protein 5	XRCC5	0.57525
Poly [ADP-ribose] polymerase 4	PARP4	0.572138
60S ribosomal protein L30	RPL30	0.571536
60S ribosomal protein L22	RPL22	0.568232
Cytoplasmic dynein 1 heavy chain 1	DYNC1H1	0.568158
DnaJ homolog subfamily C member 10	DNAJC10	0.566943
60S ribosomal protein L11	RPL11	0.5667
Proteasomal ubiquitin receptor ADRM1	ADRM1	0.564543
Gamma-adducin	ADD3	0.560183
60S ribosomal protein L5	RPL5	0.559399
5-3 exoribonuclease 1	XRN1	0.554595
78 kDa glucose-regulated protein	HSPA5	0.552041
Vimentin	HEL113	0.549911
Nuclear migration protein nudC	NUDC	0.545393
60S ribosomal protein L3	RPL3	0.54461
Calmodulin	CALM2	0.543889
Signal recognition particle subunit SRP72	HEL103	0.543716
Valine--tRNA ligase	VARS	0.541609
Protein YIPF5	YIPF5	0.540786
Girdin	KIAA1212	0.534396
Proteasome-associated protein ECM29 homolog	KIAA0368	0.532009
Tubulin alpha-1B chain	TUBA1B	0.531437
Heat shock protein HSP 90-beta	HSP90AB1	0.530559
UPF0378 protein KIAA0100	KIAA0100	0.523515
Mitogen-activated protein kinase kinase kinase kinase 4	MAP4K4	0.521664
Glutamine--fructose-6-phosphate aminotransferase [isomerizing] 1	GFPT1	0.519438
Signal recognition particle 9 kDa protein	SRP9	0.518007
Neuromodulin	GAP43	0.514243
Protein unc-45 homolog A	UNC45A	0.512896
Ras-related protein Rab-35	RAB35	0.512302
Ras-related protein Rab-5B	RAB5B	0.511303
Nicalin	NCLN	0.510625
4F2 cell-surface antigen heavy chain	SLC3A2	0.505236
Estradiol 17-beta-dehydrogenase 11	HSD17B11	0.504172
Lipoamide acyltransferase component of branched-chain alpha-keto acid dehydrogenase complex, mitochondrial	DBT	0.502825
Polymerase I and transcript release factor	PTRF	0.497304
Tubulin alpha-1A chain;Tubulin alpha-3C/D chain	TUBA1A	0.495268
Serine/threonine-protein kinase OSR1	OXSR1	0.490592
Ran GTPase-activating protein 1	RANGAP1	0.489783
60S ribosomal protein L6	RPL6	0.488531
Abl interactor 1	ABI1	0.48614
T-complex protein 1 subunit alpha	TCP1	0.484626
Probable ATP-dependent RNA helicase DDX5	DDX5	0.481225
Heat shock protein 75 kDa, mitochondrial	TRAP1	0.479259
Beta-2-syntrophin	SNTB2	0.479005
SEC23-interacting protein	SEC23IP	0.47757
Guanine nucleotide-binding protein G(i) subunit alpha-2	GNAI2	0.471984
Monocarboxylate transporter 4	SLC16A3	0.470455
ADP-ribosylation factor GTPase-activating protein 2	ARFGAP2	0.470323
Activated RNA polymerase II transcriptional coactivator p15	PC4	0.46631
Leucine-rich PPR motif-containing protein, mitochondrial	LRPPRC	0.463342
60S acidic ribosomal protein P0;60S acidic ribosomal protein P0-like	RPLP0	0.463227
GPI-anchor transamidase	PIGK	0.461778
Ras-related protein Rab-5C	RAB5C	0.459068
DnaJ homolog subfamily A member 1	DNAJA1	0.456852
Alpha-enolase;Enolase	ENO1	0.453576
Rho-related GTP-binding protein RhoG	ARHG	0.452925
YTH domain-containing family protein 3	YTHDF3	0.451526
LIM and SH3 domain protein 1	LASP1	0.447555
AP-3 complex subunit beta-1	AP3B1	0.445134
ATP-binding cassette sub-family F member 2	ABCF2	0.44055
Staphylococcal nuclease domain-containing protein 1	SND1	0.436831
Ras and Rab interactor 1	RIN1	0.43298
Actin, alpha cardiac muscle 1;Actin, alpha skeletal muscle;Actin, gamma-enteric smooth muscle;Actin, aortic smooth muscle	ACTC1	0.425147
Pachytene checkpoint protein 2 homolog	TRIP13	0.412989
Segment polarity protein dishevelled homolog DVL-2	DVL2	0.411468
Protein transport protein Sec23A	SEC23A	0.41115
Leucine--tRNA ligase, cytoplasmic	LARS	0.405451
Cytoplasmic polyadenylation element-binding protein 4	CPEB4	0.392373
Solute carrier family 2, facilitated glucose transporter member 1	SLC2A1	0.39234
Actin-related protein 2/3 complex subunit 4	ARPC4	0.389364
Elongation factor Ts, mitochondrial	TSFM	0.385704
Actin, cytoplasmic 1;Actin, cytoplasmic 1, N-terminally processed	PS1TP5BP1	0.383357
Tissue-type plasminogen activator;Tissue-type plasminogen activator chain A;Tissue-type plasminogen activator chain B	PLAT	0.381823
Succinyl-CoA ligase [ADP/GDP-forming] subunit alpha, mitochondrial	SUCLG1	0.380229
Poly(rC)-binding protein 2	PCBP2	0.377918
Hematological and neurological expressed 1-like protein	HN1L	0.375815
Caveolin;Caveolin-1	CAV1	0.374823
Myosin light polypeptide 6	PDE6H	0.372914
Kinesin-like protein KIF11	KIF11	0.372766
Microsomal glutathione S-transferase 1	MGST1	0.371796
Transmembrane protein 33	SHINC3	0.369686
Adenosine 3-phospho 5-phosphosulfate transporter 1	SLC35B2	0.368479
TIP41-like protein	TIPRL	0.363624
Glutaminase kidney isoform, mitochondrial	GLS	0.353975
26S proteasome non-ATPase regulatory subunit 12	PSMD12	0.353001
DNA-dependent protein kinase catalytic subunit	PRKDC	0.352855
Vasodilator-stimulated phosphoprotein	VASP	0.350139
Actin, cytoplasmic 2;Actin, cytoplasmic 2, N-terminally processed	ACTG1	0.349679
Spectrin beta chain, non-erythrocytic 1	SPTBN1	0.348651
Redox-regulatory protein FAM213A	FAM213A	0.346958
Disabled homolog 2	DAB2	0.346825
Heterogeneous nuclear ribonucleoprotein U	HNRNPU	0.341167
60S ribosomal protein L36	RPL36	0.338017
5-3 exoribonuclease 2	XRN2	0.336747
Tubulin alpha-4A chain	TUBA4A	0.335158
DNA replication licensing factor MCM7	MCM7	0.334572
Rho-related GTP-binding protein RhoC	RHOC	0.334213
Vesicle-trafficking protein SEC22b	SEC22B	0.332455
Elongation factor 2	EEF2	0.331381
Kinesin-like protein KIF13A	KIF13A	0.322678
Acyl-coenzyme A thioesterase 9, mitochondrial	ACOT9	0.319125
Supervillin	SVIL	0.31403
60S ribosomal protein L36a	RPL36A	0.313655
Four and a half LIM domains protein 2	FHL2	0.312241
Protein 4.1	EPB41	0.30739
DNA-(apurinic or apyrimidinic site) lyase;DNA-(apurinic or apyrimidinic site) lyase, mitochondrial	APEX1	0.296353
SH3 domain-containing protein 19	SH3D19	0.295625
Uncharacterized protein FLJ45252	AAK1	0.295511
Tight junction protein ZO-2	TJP2	0.295268
TGF-beta-activated kinase 1 and MAP3K7-binding protein 2	TAB2	0.291273
26S protease regulatory subunit 6A	PSMC3	0.290317
C-terminal-binding protein 2	CTBP2	0.289895
Heat shock 70 kDa protein 1A/1B	HSPA1A	0.285745
Arpin	ARPIN	0.285223
60S ribosomal protein L29	RPL29	0.28488
Heat shock cognate 71 kDa protein	HSPA8	0.283018
PRA1 family protein 3	ARL6IP5	0.28146
Condensin complex subunit 3	NCAPG	0.277378
E3 ubiquitin/ISG15 ligase TRIM25	TRIM25	0.275876
Cell division control protein 42 homolog	CDC42	0.272433
40S ribosomal protein S5;40S ribosomal protein S5, N-terminally processed	RPS5	0.269054
ADP/ATP translocase 2;ADP/ATP translocase 2, N-terminally processed	SLC25A5	0.268543
Microtubule-associated protein RP/EB family member 2	MAPRE2	0.265893
Heat shock 70 kDa protein 6;Putative heat shock 70 kDa protein 7	HSPA6	0.262086
CD44 antigen	CD44	0.260134
Ras-related protein Rab-10	RAB10	0.256025
Lamin-B receptor	LBR	0.254339
Prolyl 3-hydroxylase 1	LEPRE1	0.253354
Nuclear pore complex protein Nup155	NUP155	0.247475
Lysophosphatidylcholine acyltransferase 2	LPCAT2	0.245966
Glutamine--tRNA ligase	QARS	0.239144
BRISC complex subunit Abro1	FAM175B	0.236506
THO complex subunit 2	THOC2	0.235377
Vacuolar protein sorting-associated protein 35	VPS35	0.232066
PDZ and LIM domain protein 7	PDLIM7	0.229644
Insulin-like growth factor 2 mRNA-binding protein 3	IGF2BP3	0.226559
Importin subunit alpha;Importin subunit alpha-7;Importin subunit alpha-6	KPNA6	0.225068
Constitutive coactivator of PPAR-gamma-like protein 1	FAM120A	0.22188
Disks large homolog 5	DLG5	0.221775
T-complex protein 1 subunit epsilon	CCT5	0.217181
Estradiol 17-beta-dehydrogenase 12	HSD17B12	0.215659
28S ribosomal protein S2, mitochondrial	MRPS2	0.214785
Heat shock protein beta-1	HEL-S-102	0.213244
Neuron navigator 1	NAV1	0.212178
Coatomer subunit delta	ARCN1	0.210574
26S proteasome non-ATPase regulatory subunit 14	PSMD14	0.203076
GMP synthase [glutamine-hydrolyzing]	GMPS	0.199634
Heterogeneous nuclear ribonucleoproteins A2/B1	HNRPA2B1	0.199426
Rab GTPase-activating protein 1	RABGAP1	0.197687
Cullin-associated NEDD8-dissociated protein 1	CAND1	0.195122
Cytochrome b-c1 complex subunit 1, mitochondrial	UQCRC1	0.195106
Beta-centractin	ACTR1B	0.19089
Eukaryotic peptide chain release factor subunit 1	ETF1	0.186951
Histone H1.2	HIST1H1C	0.185389
Eukaryotic translation initiation factor 2 subunit 1	EIF2S1	0.164843
Protein transport protein Sec24A	SEC24A	0.158681
KN motif and ankyrin repeat domain-containing protein 2	KANK2	0.157748
Mitogen-activated protein kinase kinase kinase kinase;Mitogen-activated protein kinase kinase kinase kinase 5	MAP4K5	0.157541
Condensin complex subunit 2	NCAPH	0.155818
Nuclear pore complex protein Nup93	NUP93	0.149647
Interferon-induced protein with tetratricopeptide repeats 5	IFIT5	0.148998
Elongation factor Tu GTP-binding domain-containing protein 1	EFTUD1	0.141734
Protein transport protein Sec24C	SEC24C	0.141584
Band 4.1-like protein 2	EPB41L2	0.141378
Pre-mRNA-processing-splicing factor 8	PRPF8	0.140379
TRIO and F-actin-binding protein	TRIOBP	0.140349
Annexin;Annexin A2;Putative annexin A2-like protein	ANXA2	0.137777
FACT complex subunit SSRP1	SSRP1	0.129017
14-3-3 protein theta	YWHAQ	0.128232
Filamin-B	FLNB	0.126433
Heterogeneous nuclear ribonucleoprotein D0	HNRNPD	0.125601
Exosome complex exonuclease RRP44	DIS3	0.125089
FACT complex subunit SPT16	SUPT16H	0.121544
Phenylalanine--tRNA ligase beta subunit	FARSB	0.117899
Transportin-3	TNPO3	0.113439
Calcium-transporting ATPase;Plasma membrane calcium-transporting ATPase 4;Plasma membrane calcium-transporting ATPase 1	ATP2B4	0.110492
Anaphase-promoting complex subunit 4	ANAPC4	0.109032
Band 4.1-like protein 1	EPB41L1	0.108561
Ras GTPase-activating protein-binding protein 2	G3BP2	0.108452
Voltage-dependent anion-selective channel protein 2	VDAC2	0.107827
ADP-ribosylation factor GTPase-activating protein 3	ARFGAP3	0.107539
Serine-threonine kinase receptor-associated protein	STRAP	0.106783
Cysteine and histidine-rich domain-containing protein 1	CHORDC1	0.105124
Trifunctional purine biosynthetic protein adenosine-3;Phosphoribosylamine--glycine ligase;Phosphoribosylformylglycinamidine cyclo-ligase;Phosphoribosylglycinamide formyltransferase	GART	0.10078
Stress-70 protein, mitochondrial	HSPA9	0.100157
Dynactin subunit 2	DCTN2	0.097517
Ras-related protein Rab-27B	RAB27B	0.0909561
Elongator complex protein 5	ELP5	0.0906038
Protein furry homolog-like	FRYL	0.0904891
40S ribosomal protein S14	RPS14	0.0836668
AP-2 complex subunit alpha-1	AP2A1	0.0832265
60 kDa heat shock protein, mitochondrial	HSPD1	0.0784149
Uncharacterized protein KIAA1143	KIAA1143	0.0754306
TBC1 domain family member 15	TBC1D15	0.0742397
WD repeat domain phosphoinositide-interacting protein 2	WIPI2	0.07223
Epidermal growth factor receptor	EGFR	0.0721502
Structural maintenance of chromosomes protein;Structural maintenance of chromosomes protein 4	SMC4	0.0682017
Cytosolic non-specific dipeptidase	CNDP2	0.0669492
T-complex protein 1 subunit gamma	CCT3	0.064594
Nibrin	NBS1	0.0630239
Eukaryotic translation initiation factor 4B	EIF4B	0.0611245
MAP7 domain-containing protein 3	MAP7D3	0.0605227
Alpha-adducin	ADD1	0.0446075
SLAIN motif-containing protein 2	SLAIN2	0.0434583
Autophagy-related protein 2 homolog B	ATG2B	0.0423803
Ribosome maturation protein SBDS	SBDS	0.0416708
Emerin	EMD	0.0410916
ADP-sugar pyrophosphatase	NUDT5	0.0372181
CAD protein;Glutamine-dependent carbamoyl-phosphate synthase;Aspartate carbamoyltransferase;Dihydroorotase	CAD	0.0334256
GTP-binding protein Rheb	RHEB	0.0322227
26S proteasome non-ATPase regulatory subunit 1	PSMD1	0.0321242
Ras-related protein Rab-3B	RAB3B	0.0213188
Carbonyl reductase [NADPH] 1	CBR1	0.0193405
Junction plakoglobin	JUP	0.00725778
Dynein light chain Tctex-type 1	DYNLT1	0.0063254
Alpha-centractin	ACTR1A	0.00589911
TATA element modulatory factor	TMF1	0.00400289

## Sheet: C17orf75 BioID
Protein names	Gene names	Log 2 (fold change)
WD repeat-containing protein 11	WDR11	7.68815
Protein FAM91A1	FAM91A1	5.84403
Cation-independent mannose-6-phosphate receptor	IGF2R	4.99814
Protein Njmu-R1	C17orf75	4.01929
Pyruvate carboxylase;Pyruvate carboxylase, mitochondrial	PC	2.50654
Methylcrotonoyl-CoA carboxylase beta chain, mitochondrial	MCCC2	2.37673
RuvB-like 2	RUVBL2	2.35417
RuvB-like 1	RUVBL1	2.13281
60S ribosomal protein L12	RPL12	2.06765
40S ribosomal protein S3a	RPS3A	2.02394
Probable JmjC domain-containing histone demethylation protein 2C	JMJD1C	2.00475
Propionyl-CoA carboxylase beta chain, mitochondrial	PCCB	1.93869
60S acidic ribosomal protein P0-like;60S acidic ribosomal protein P0	RPLP0	1.90903
Probable ATP-dependent RNA helicase DDX5	DDX5	1.90605
Acetyl-CoA carboxylase 1;Biotin carboxylase	ACACA	1.86635
Ephrin type-A receptor 2	EPHA2	1.82917
60S ribosomal protein L28	RPL28	1.77193
ADP-ribosylation factor 1;ADP-ribosylation factor 3;ADP-ribosylation factor 5	ARF1	1.69949
Membrane-associated progesterone receptor component 2	PGRMC2	1.69683
40S ribosomal protein S24	RPS24	1.67809
Pericentriolar material 1 protein	PCM1	1.66775
Leucine-rich repeat flightless-interacting protein 1	LRRFIP1	1.66771
Myosin light polypeptide 6	PDE6H	1.60043
40S ribosomal protein S11	RPS11	1.57556
60S ribosomal protein L32	RPL32	1.57139
Propionyl-CoA carboxylase alpha chain, mitochondrial	PCCA	1.56856
Cytoskeleton-associated protein 4	CKAP4	1.55951
60S ribosomal protein L13a;Putative 60S ribosomal protein L13a protein RPL13AP3	RPL13A	1.5403
Clathrin heavy chain 1	CLTC	1.52234
Cytochrome b-c1 complex subunit 2, mitochondrial	UQCRC2	1.52165
Serine/threonine-protein phosphatase PGAM5, mitochondrial	PGAM5	1.51841
Niban-like protein 1	C9orf88	1.46521
Dynamin-binding protein	DNMBP	1.46062
Delta-1-pyrroline-5-carboxylate synthase;Glutamate 5-kinase;Gamma-glutamyl phosphate reductase	ALDH18A1	1.44634
Calponin-2	CNN2	1.42712
60S ribosomal protein L11	RPL11	1.42679
RNA-binding protein 14	RBM14	1.42026
60S acidic ribosomal protein P2	RPLP2	1.39355
Splicing factor 3B subunit 3	SF3B3	1.39041
Methylcrotonoyl-CoA carboxylase subunit alpha, mitochondrial	MCCC1	1.3886
60S ribosomal protein L14	RPL14	1.3779
Band 4.1-like protein 3;Band 4.1-like protein 3, N-terminally processed	EPB41L3	1.33405
Poly [ADP-ribose] polymerase 4	PARP4	1.32059
Elongation factor Tu, mitochondrial	TUFM	1.26118
Coatomer subunit delta	ARCN1	1.23374
Tubulin alpha-1C chain	TUBA1C	1.2078
Ras-related protein Rab-2A;Ras-related protein Rab-2B	RAB2	1.17226
Glycogen phosphorylase, brain form;Phosphorylase	PYGB	1.16972
Nuclear pore complex protein Nup153	NUP153	1.16416
Tight junction protein ZO-1	DKFZp686A1195	1.14738
Bifunctional glutamate/proline--tRNA ligase;Glutamate--tRNA ligase;Proline--tRNA ligase	EPRS	1.13328
Signal transducer and activator of transcription;Signal transducer and activator of transcription 3	STAT3	1.12018
MKL/myocardin-like protein 2	MKL2	1.11191
ATP synthase subunit gamma;ATP synthase subunit gamma, mitochondrial	ATP5C1	1.11118
Peroxiredoxin-1	PRDX1	1.09801
Alpha-actinin-4;Alpha-actinin-1	ACTN4	1.09068
Zinc finger CCCH-type antiviral protein 1	ZC3HAV1	1.08835
182 kDa tankyrase-1-binding protein	TNKS1BP1	1.06546
Nuclear pore complex protein Nup214	NUP214	1.05723
Nuclear migration protein nudC	NUDC	1.05037
Splicing factor 3B subunit 1	SF3B1	1.04753
40S ribosomal protein S4;40S ribosomal protein S4, X isoform	RPS4X	1.04681
Ran GTPase-activating protein 1	RANGAP1	1.04134
Ras-associated and pleckstrin homology domains-containing protein 1	RAPH1	1.03749
Protein NOXP20	LOC92689	1.02338
Polyadenylate-binding protein 1	PABPC1	0.989212
Interferon-induced protein with tetratricopeptide repeats 5	IFIT5	0.971198
Nuclease-sensitive element-binding protein 1	YBX1	0.920243
40S ribosomal protein S7	RPS7	0.894541
Protein-glutamine gamma-glutamyltransferase 2	TGM2	0.892113
Solute carrier family 2, facilitated glucose transporter member 1	SLC2A1	0.888231
Calpastatin	CAST	0.864746
14-3-3 protein epsilon	HEL2	0.863214
Hematological and neurological expressed 1-like protein	HN1L	0.848637
Eukaryotic translation initiation factor 3 subunit A	EIF3A	0.832996
Ezrin;Tyrosine-protein kinase receptor	EZR	0.82816
60S ribosomal protein L9	RPL9	0.817389
Glyceraldehyde-3-phosphate dehydrogenase	GAPDH	0.804034
T-complex protein 1 subunit delta	CCT4	0.796766
SH3 domain-containing kinase-binding protein 1	SH3KBP1	0.794452
Translocon-associated protein subunit delta	SSR4	0.783184
DNA-dependent protein kinase catalytic subunit	PRKDC	0.779482
60S ribosomal protein L22	RPL22	0.773866
Pinin	PNN	0.773479
Ras-related protein Rab-1B;Putative Ras-related protein Rab-1C	RAB1B	0.76635
60S ribosomal protein L18	RPL18	0.758061
EF-hand domain-containing protein D2	EFHD2	0.738715
Antigen KI-67	MKI67	0.7332
AP2-associated protein kinase 1	AAK1	0.720689
Voltage-dependent anion-selective channel protein 2	VDAC2	0.703581
F-actin-capping protein subunit beta	CAPZB	0.681697
Heat shock protein beta-1	HSPB1	0.679125
Coatomer subunit beta	COPB1	0.66045
Signal recognition particle subunit SRP68	SRP68	0.639789
Leucine zipper protein 1	LUZP1	0.603817
Guanine nucleotide-binding protein subunit beta-2-like 1;Guanine nucleotide-binding protein subunit beta-2-like 1, N-terminally processed	GNB2L1	0.578822
Elongator complex protein 4	ELP4	0.575042
40S ribosomal protein S23	RPS23	0.570234
Tubulin alpha-1A chain;Tubulin alpha-3C/D chain;Tubulin alpha-3E chain	TUBA1A	0.567247
60S ribosomal protein L30	RPL30	0.549136
Serpin H1	SERPINH1	0.538281
60S ribosomal protein L7a	RPL7A	0.537627
Ribosome-binding protein 1	RRBP1	0.533158
Paired amphipathic helix protein Sin3b	SIN3B	0.531655
Ras-related protein Rab-5C	RAB5C	0.521557
F-actin-capping protein subunit alpha-1	CAPZA1	0.502298
Alpha-centractin	ACTR1A	0.48945
Serine-threonine kinase receptor-associated protein	STRAP	0.476183
Plasminogen activator inhibitor 1 RNA-binding protein	SERBP1	0.426985
60S ribosomal protein L4	RPL4	0.423422
ATP-dependent RNA helicase DDX3X;ATP-dependent RNA helicase DDX3Y	DDX3X	0.416963
Heterogeneous nuclear ribonucleoprotein K	HNRNPK	0.404101
40S ribosomal protein S8	RPS8	0.403553
60S ribosomal protein L18a	RPL18A	0.397642
5-3 exoribonuclease 1	XRN1	0.390282
40S ribosomal protein S6	RPS6	0.381596
40S ribosomal protein S14	RPS14	0.378961
T-complex protein 1 subunit eta	CCT7	0.343614
ADP/ATP translocase 3;ADP/ATP translocase 3, N-terminally processed;ADP/ATP translocase 1	SLC25A6	0.328433
Adenylyl cyclase-associated protein;Adenylyl cyclase-associated protein 1	CAP1	0.322678
Paxillin	PXN	0.315946
U2 snRNP-associated SURP motif-containing protein	U2SURP	0.314331
Lamina-associated polypeptide 2, isoforms beta/gamma;Thymopoietin;Thymopentin	TMPO	0.295416
Eukaryotic initiation factor 4A-I	EIF4A1	0.290982
Surfeit locus protein 4	SURF4	0.288565
Kelch-like ECH-associated protein 1	KEAP1	0.282358
Gem-associated protein 5	GEMIN5	0.265641
Extended synaptotagmin-1	FAM62A	0.26392
Tensin-3	TNS3	0.263511
Myoferlin	MYOF	0.244069
Kinesin-1 heavy chain;Tyrosine-protein kinase receptor	KIF5B	0.235272
Cleavage and polyadenylation specificity factor subunit 6	CPSF6	0.227061
Nucleosome assembly protein 1-like 1	NAP1L1	0.209565
60S ribosomal protein L5	RPL5	0.199916
Utrophin	UTRN	0.172428
Vigilin	HDLBP	0.151941
60S ribosomal protein L21	RPL21	0.138686
Heterogeneous nuclear ribonucleoprotein H;Heterogeneous nuclear ribonucleoprotein H, N-terminally processed;Heterogeneous nuclear ribonucleoprotein H2;Heterogeneous nuclear ribonucleoprotein H2, N-terminally processed	HNRNPH1	0.128617
Disks large homolog 5	DLG5	0.123597
STE20-like serine/threonine-protein kinase	SLK	0.120564
60S ribosomal protein L7	RPL7	0.113864
Cytoskeleton-associated protein 5	CKAP5	0.109977
Double-strand break repair protein MRE11A	MRE11A	0.105777
Uncharacterized protein FLJ45252	AAK1	0.0996847
Tubulin beta-3 chain	TUBB3	0.0960865
GTP-binding nuclear protein Ran	RAN	0.075854
Rho GTPase-activating protein 29	ARHGAP29	0.0737289
Histone H1.2;Histone H1.3	HIST1H1C	0.0138629
TOX high mobility group box family member 4	TOX4	0.0128125
